# Supplementary material for: Urine proteome changes associated with autonomic regulation of heart rate in cosmonauts
Source: BMC Syst Biol. 2019 Mar 5;13(Suppl 1):17. doi: 10.1186/s12918-019-0688-9 (PMC6399814; doi:10.1186/s12918-019-0688-9)
Supplement: Supplementary file 1 — Electrocardiogram (ECG) data correlation with urine-proteins of two groups with different type of autonomic regulation. (XLS 185 kb) [file 12918_2019_688_MOESM1_ESM.xls]

## Sheet: ECG vs Urine proteins
Cosmonauts	Time points	HRR	M RR	Mx	Mn	MxDMn	MxRMn	RMSSD	pNN50	SDNN	CV	D	Mo	AMoSDNN	AMo50	AMo7.8	CC1	CC0	NAгг	SI	ТР	HF	LF	VLF	ULF	HFmx	LFmx	VLFmx	ULFmx	MaxHF	MaxLF	MaxVLF	MaxULF	HF%	LF%	VLF%	LF/HF	VLF/HF	IC	ПАРС	ФР	СН	pПреморбид.	pДонозол.	pНорма	Serotransferrin	Keratin, type II cytoskeletal 5	Cadherin-2	Ig lambda-1 chain C regions;Immunoglobulin lambda-like polypeptide 5
1	background	58.8008	1020.39	1155.11	854	301.111	1.35259	28.699	9.319	50.954	4.99359	2596	1024.95	36.4286	39.2857	8.21429	0.852877	6.96093	0	63.6466	2086.97	329.883	686.598	691.305	379.182	14.1536	55.0112	155.187	111.868	5.53513	16.7869	46.5455	113.778	19.3164	40.204	40.4796	2.08134	2.09561	4.17695	4	2.64608	-0.278138	9.87477e-05	0.0743909	0.92551				18.74629
2	background	56.1414	1068.73	1188	900	288	1.32	45.19	29.8561	47.876	4.47973	2292	1074.2	38.3512	40.8602	8.60215	0.668355	10.9	0	66.0378	2031.61	845.262	275.18	444.697	466.468	54.908	12.98	90.3853	93.6122	4.4329	15.7538	68.2667	73.1429	54.0056	17.5818	28.4126	0.325555	0.526105	0.85166	2	2.34565	-1.53968	5.49937e-05	0.0260334	0.973912	18.59696			19.98329
3	background	83.9749	714.499	768	634	134	1.21136	11.23	0	21.939	3.07049	481	722.51	39.7129	73.9234	17.9426	0.731289	3.95954	0	381.772	318.853	87.6	163.589	57.579	10.084	3.0491	23.6279	8.14368	1.78855	5.06931	9.84615	56.8889	170.667	28.3708	52.9811	18.648	1.86745	0.657297	2.52475	5	-0.526868	1.4008	0.107424	0.812568	0.0800078	16.4166			18.09476
4	background	52.9262	1133.65	1216	1030	186	1.18058	21.027	1.53257	42.077	3.7116	1770	1127.23	36.6412	36.6412	11.8321	0.856936	13.89	0	87.3804	1450.21	121.44	254.705	350.372	723.695	4.07061	11.5873	64.5467	145.844	3.71014	10.6667	48.7619	170.667	16.7153	35.0584	48.2263	2.09738	2.88515	4.98253	3	2.55751	0.525973	0.000259121	0.174348	0.825393	19.05417		17.5226	20.12818
5	background	69.6835	861.036	990	784	206	1.26276	26.26	5.20231	35.061	4.07196	1229	871.221	40.0576	44.9568	12.1038	0.697815	7.62921	0	125.248	995.911	374.081	226.88	262.698	132.251	12.7129	12.6053	36.1459	21.7839	4.94686	23.2727	37.9259	85.3333	43.3135	26.2697	30.4169	0.606501	0.70225	1.30875	1	1.83768	1.39878	0.00217131	0.519589	0.478239	18.33272		18.87099	19.55989
6	background	88.8007	675.671	746	625.111	120.889	1.19339	9.619	0	26.425	3.91087	698	674.84	31.9004	58.1448	10.8597	0.80241	9.64527	0	356.364	323.13	48.238	93.231	77.86	103.801	1.91389	5.23548	9.14236	13.2024	4.45217	16.254	64	113.778	21.9936	42.5073	35.4991	1.93271	1.61407	3.54678	4	-0.317842	1.22437	0.0786313	0.804283	0.117086	20.02405		17.57968	20.81292
7	background	62.8437	954.749	1372.89	800	572.889	1.71611	53.609	21.865	72.813	7.62643	5302	975.706	37.1795	28.8461	6.73077	0.841729	16.1421	3	25.8029	3484.94	629.031	1399.27	207.153	1249.48	8.82959	46.7365	30.6769	148.268	4.49123	11.6364	68.2667	128	28.1388	62.5945	9.26671	2.22449	0.329321	2.55381	8	2.82249	-1.45635	1.92591e-05	0.0183285	0.981652
8	background	61.6553	973.152	1096	891.111	204.889	1.22993	26.666	5.96027	40.788	4.1913	1664	972.708	38.6139	39.2739	8.25082	0.758053	4.79768	0	98.5312	1545.62	229.247	714.582	229.957	371.835	6.95159	40.5384	31.0259	65.9036	4.1626	10.6667	42.6667	170.667	19.5306	60.8784	19.591	3.11708	1.00309	4.12017	3	2.31337	0.182358	0.000329757	0.154232	0.845438	18.34664
9	background	75.3703	796.069	893.111	687.111	206	1.29981	18.954	0.534759	38.593	4.8479	1489	777.447	38.1333	41.0667	9.6	0.768961	3.36084	0	128.21	1344.37	102.465	400.7	211.172	630.028	1.90376	18.2609	24.3592	85.0846	4.17959	13.2987	68.2667	113.778	14.344	56.094	29.562	3.91061	2.06093	5.97154	2	1.93993	0.851551	0.00127612	0.350641	0.648083	16.75577		17.92932	18.0261
10	background	65.2982	918.862	1004.89	838	166.889	1.19915	13.234	0.307692	32.323	3.51776	1045	922.801	41.411	57.9755	12.8834	0.879525	4.19465	0	188.226	766.723	44.795	359.45	190.143	172.334	1.93318	14.5914	32.2038	32.1439	4.11245	11.3778	68.2667	73.1429	7.53632	60.4739	31.9897	8.02433	4.24474	12.2691	4	1.56263	0.377694	0.002003	0.314109	0.683888	18.52007			18.86393
11	background	66.9774	895.825	966	805.111	160.889	1.19983	11.986	0	27.44	3.06308	753	879.819	36.5269	52.6946	11.9761	0.903438	5.98624	0	186.13	445.175	25.933	198.433	113.806	107.004	0.742004	12.0989	26.4432	28.6208	3.68345	16.7869	68.2667	73.1429	7.66847	58.6783	33.6533	7.65189	4.38852	12.0404	4	1.56209	0.451275	0.00211447	0.331824	0.666062	18.22586		15.92133	18.29095
12	background	68.3239	878.17	1206.89	700	506.889	1.72413	43.019	13.8643	81.752	9.30939	6683	871.46	33.8235	21.1765	5.88235	0.798856	3.22054	0	23.9697	5059.23	385.226	1908.82	1444.57	1320.61	15.0547	79.111	153.599	237.895	6.5641	11.1304	32	93.0909	10.304	51.0569	38.6392	4.95508	3.74994	8.70501	5	2.92024	-1.08313	2.2603e-05	0.0250021	0.974975	17.12091		16.34331	20.27253
1	1	70.7733	847.778	935.111	756.889	178.222	1.23547	15.353	0.569801	32.118	3.78846	1032	826.874	36.9318	46.0227	10.2273	0.853508	12.0545	0	156.15	919.1	115.382	289.732	415.793	98.194	4.52053	11.9437	74.4316	16.7456	4.32067	12.1905	44.5217	93.0909	14.0554	35.2941	50.6505	2.51108	3.60363	6.11471	2	1.74519	0.737617	0.00176462	0.363967	0.634268	17.31575		16.21519	19.84164
2	1	72.7946	824.237	970	673.111	296.889	1.44107	28.357	6.37119	51.374	6.23297	2639	824.604	36.4641	36.4641	6.35359	0.661929	4.95142	0	74.4725	2351.52	257.611	298.372	544.239	1251.29	15.9214	15.148	122.535	210.354	3.84962	14.8406	68.2667	102.4	23.4144	27.1193	49.4663	1.15823	2.11264	3.27087	1	2.37087	0.48627	0.000379506	0.194254	0.805367	17.71807	18.72164	16.22545	20.88174
3	1	112.464	533.503	593.111	506	87.111	1.17216	4.904	0	14.862	2.78568	221	528.423	49.3739	84.2576	29.517	0.844392	13.0591	2	915.216	193.361	12.385	104.066	32.55	44.36	0.321685	7.01296	3.24118	8.56344	6.44025	8.75214	35.3103	170.667	8.3122	69.8425	21.8453	8.40241	2.6281	11.0305	8	-5.54939	0.43217	0.946053	0.00456592	1.13415e-05	20.62908		16.89356	19.80843
4	1	57.5985	1041.69	1128.89	824	304.889	1.37001	32.329	5.75221	39.109	3.75437	1530	1028.2	38.7665	42.7313	9.69163	0.772022	12.3456	0	68.1546	1150.27	267.052	488.274	249.676	145.264	5.48471	28.5013	22.0804	23.8159	5.38947	24.381	56.8889	128	26.5723	48.5844	24.8433	1.82838	0.934934	2.76332	4	2.59423	0.482139	0.00022946	0.162755	0.837015	19.88762		17.13681	19.38972
5	1	82.3719	728.404	875.111	604	271.111	1.44886	24.652	5.13447	48.656	6.67977	2367	726.552	37.0732	33.1707	7.80488	0.755257	9.24265	0	84.1998	2138.65	321.548	574.747	624.054	618.3	14.3212	21.478	83.3389	97.74	6.16867	24.381	51.2	85.3333	21.1496	37.8036	41.0468	1.78744	1.94078	3.72822	1	2.18817	0.686062	0.000667882	0.262847	0.736485	19.64997			21.37231
6	1	84.6314	708.957	883.111	566	317.111	1.56027	15.57	1.19617	46.305	6.53144	2144	720.034	47.2554	45.8234	10.9785	0.836742	4.71446	0	100.344	1258.52	103.5	202.123	384.518	568.379	5.40404	12.5695	35.7816	83.9532	4.53097	11.0108	56.8889	85.3333	14.9969	29.2872	55.7159	1.95288	3.71515	5.66803	4	2.07236	0.9591	0.00104481	0.349127	0.649829	21.07959		18.12823	20.55178
7	1	83.4443	719.042	812	649.111	162.889	1.25094	11.643	0	25.994	3.61511	676	721.694	41.7874	65.7005	14.0097	0.824285	3.97225	0	279.443	534.468	49.787	293.171	36.354	155.155	1.88152	13.2904	3.25403	24.7563	3.36842	9.3945	40.96	146.286	13.1256	77.2901	9.5843	5.88853	0.730201	6.61873	7	0.491924	0.83962	0.020028	0.663449	0.316523	17.65306
8	1	61.2363	979.811	1082.89	841.111	241.778	1.28745	23.955	1.31579	37.553	3.83269	1410	977.588	39.6721	51.1475	9.83607	0.828614	5.89765	0	108.199	1436.91	195.929	552.95	555.971	132.063	3.46137	23.5691	36.4451	20.3188	3.01177	9.57009	51.2	73.1429	15.0155	42.3765	42.608	2.82219	2.83761	5.6598	3	2.2817	0.585327	0.000502401	0.226207	0.773291	17.65151
9	1	81.1204	739.641	832	622	210	1.33762	15.075	0.247525	32.579	4.4047	1061	728.948	39.2593	51.358	11.6049	0.763582	2.54404	0	167.75	1387.59	60.358	868.426	96.645	362.165	1.53661	59.7359	10.6368	54.8972	5.85143	10.0392	53.8947	146.286	5.88612	84.689	9.42486	14.3879	1.6012	15.9891	6	1.56725	0.572486	0.0022758	0.360734	0.63699	17.85197		16.95674	20.83838
10	1	88.1813	680.417	756	591.111	164.889	1.27895	6.078	0	24.542	3.60685	602	677.781	41.0023	70.8428	17.0843	0.949144	13.0959	0	316.946	689.501	8.054	358.004	155.961	167.483	0.217732	25.8646	15.2792	29.1699	6.60645	10.8936	51.2	85.3333	1.54277	68.5807	29.8765	44.4529	19.3654	63.8183	5	0.167056	0.375113	0.0299878	0.612192	0.35782	19.3101			20.90485
11	1	74.6449	803.806	894	706	188	1.26629	9.652	0.269542	31.642	3.93646	1001	819.345	45.4301	50.5376	15.3226	0.918939	6.39318	0	164.044	697.958	11.162	203.368	215.98	267.45	0.144698	7.77203	16.362	37.456	3.60563	16	46.5455	93.0909	2.59265	47.2389	50.1684	18.2204	19.3503	37.5706	4	1.69796	0.334534	0.00145514	0.277833	0.720712	17.43648		16.44165	19.80245
12	1	70.7935	847.535	950	710	240	1.33803	22.537	1.71821	41.064	4.84512	1686	869.474	35.9589	41.7808	9.58904	0.861044	10.8983	0	100.11	1838.14	148.307	1049.9	466.722	173.212	3.74447	44.5509	59.6324	20.7311	2.86034	9.3945	36.5714	73.1429	8.90768	63.0598	28.0325	7.07926	3.147	10.2263	2	2.27445	0.421019	0.000444358	0.197301	0.802254	18.40037			19.94206
1	7	86.9558	690.006	753.111	623.111	130	1.20863	7.006	0	21.406	3.10222	458	682.704	44.0835	64.7332	17.4014	0.895	5.05528	0	364.688	414.788	20.92	143.204	139.001	111.664	0.88575	9.67686	16.1763	21.6192	4.35745	15.2836	64	204.8	6.90132	47.2427	45.856	6.84546	6.64452	13.49	5	-0.280067	0.539406	0.0663596	0.707327	0.226313	18.61054		16.59408	20.244
2	7	68.6729	873.707	1143.11	723.111	420	1.58082	46.167	22.6471	74.971	8.58083	5621	826.217	36.9501	25.8064	4.98534	0.836211	15.5838	0	37.1839	5106.57	798.535	1513.49	1567.19	1227.35	25.6288	77.1906	299.064	260.895	3.83521	22.2609	64	102.4	20.5849	39.0155	40.3996	1.89534	1.96258	3.85792	2	2.69152	-1.80835	1.8139e-05	0.0141546	0.985827	18.38667		15.2527	20.37719
3	7	91.0586	658.916	721.111	606	115.111	1.18995	9.927	0	20.498	3.11086	420	668.336	35.7616	64.6799	18.1015	0.743468	2.95193	0	420.366	350.167	46.275	234.334	36.435	33.122	1.27511	39.5636	4.66379	7.57757	4.21399	10.3434	68.2667	102.4	14.5957	73.9121	11.4922	5.06397	0.787369	5.85134	8	-0.876569	0.876128	0.165149	0.741512	0.0933392	19.35565		16.9897	19.39561
4	7	61.9003	969.3	1095.11	852	243.111	1.28534	19.341	1.30293	36.819	3.79855	1356	974.135	35.7143	45.4546	10.0649	0.885986	17.0924	0	95.9673	963.109	126.833	306.336	145.451	384.488	2.97419	12.1462	20.3745	91.5526	3.63121	20.0784	42.6667	93.0909	21.92	52.9425	25.1375	2.41526	1.14679	3.56205	2	2.34246	0.906109	0.000569093	0.281853	0.717578	18.36551		16.63084	19.97421
5	7	80.0436	749.591	856.889	676	180.889	1.26759	13.07	0.503778	19.939	2.65999	398	736.516	42.9648	53.5176	18.3417	0.649879	2.47329	0	200.85	316.914	99.696	108.786	49.294	59.138	7.04846	5.10098	6.70507	11.4519	6.16867	23.814	64	85.3333	38.6752	42.2018	19.123	1.09118	0.49445	1.58563	5	1.08425	1.89934	0.00976604	0.785371	0.204863	18.35608		17.84408	19.6515
6	7	70.5198	850.825	980	756	224	1.2963	25.208	6.30372	40.069	4.70944	1606	828.588	37.1429	47.4286	9.71429	0.822458	12.4134	0	127.768	1296.65	253.976	541.827	389.965	110.883	8.40761	30.8998	39.7082	32.8101	4.53097	24.9756	26.2564	73.1429	21.4187	45.6942	32.8871	2.13338	1.53544	3.66882	1	1.93082	0.321939	0.000870919	0.233604	0.765525	18.84916		16.45762	21.13896
7	7	71.832	835.282	974	688	286	1.4157	32.036	12.3596	57.488	6.88241	3305	828.348	41.4566	35.014	8.12325	0.839844	3.66186	0	73.898	3212.43	288.15	1656.2	1026.2	241.888	5.15988	75.6275	112.342	88.6561	6.36025	10.6667	64	73.1429	9.70025	55.754	34.5458	5.74768	3.56133	9.30901	2	2.43993	-0.907768	8.47508e-05	0.0466417	0.953274	16.10971
8	7	67.3149	891.333	1006.89	648	358.889	1.55384	18.664	3.29341	52.358	5.87417	2741	875.729	37.3134	38.209	8.35821	0.952855	14.8474	0	60.7863	1566.29	69.13	394.982	675.783	426.398	1.1102	14.2294	72.4962	79.2287	6.60645	10.5567	48.7619	78.7692	6.06462	34.6507	59.2847	5.71358	9.77549	15.4891	3	2.67929	0.0779861	0.000129618	0.103248	0.896623	18.61101
9	7	79.674	753.069	846	650	196	1.30154	13.244	0	37.726	5.00965	1423	773.415	36.0202	46.8514	9.06801	0.82172	10.169	0	154.534	835.302	87.012	187.087	230.816	330.387	2.9323	9.14931	23.9199	49.7766	5.9883	23.814	48.7619	146.286	17.233	37.0532	45.7137	2.15013	2.65268	4.8028	2	1.63671	1.0846	0.0027114	0.480669	0.516619	18.95225		16.47074	19.84301
10	7	74.0134	810.664	886.889	744	142.889	1.19206	8.781	0	25.557	3.15263	653	822.415	34.7826	62.7717	13.8587	0.907384	4.79307	0	267.082	377.594	15.305	197.472	135.132	29.684	0.405861	10.1389	15.9373	4.6513	5.06931	10.7789	51.2	341.333	4.39919	56.7596	38.8412	12.9023	8.82919	21.7315	4	0.768705	0.335283	0.00970209	0.476624	0.513674	19.20908		16.6569	19.79533
11	7	68.083	881.277	944	814	130	1.1597	11.736	0.296736	27.16	3.08188	738	876.392	34.6154	60.0592	12.1302	0.887575	5.75734	0	263.577	747.478	32.449	113.587	266.319	335.123	0.882414	9.09871	38.0108	48.4083	5.12	16.5161	64	128	7.8692	27.5459	64.5849	3.50047	8.2073	11.7078	4	0.849111	0.359875	0.00841479	0.465142	0.526443	16.76901		16.78571	19.1565
12	7	76.3491	785.863	910	657.111	252.889	1.38485	19.985	2.6455	38.17	4.85706	1457	778.277	44.3272	52.2427	11.8734	0.792037	3.4611	0	132.719	1928.38	113.214	1011.44	502.617	301.11	2.50304	35.9074	59.8814	43.9359	5.72067	9.30909	51.2	102.4	6.95726	62.1556	30.8871	8.93392	4.43955	13.3735	3	1.92137	0.265475	0.000848628	0.224247	0.774904	16.7512			20.3611
[truncated: 147 more columns]
