# Supplementary material for: Urine proteome changes associated with autonomic regulation of heart rate in cosmonauts
Source: BMC Syst Biol. 2019 Mar 5;13(Suppl 1):17. doi: 10.1186/s12918-019-0688-9 (PMC6399814; doi:10.1186/s12918-019-0688-9)
Supplement: Supplementary file 2 — Label-free data for urine-protein list of two groups with different type of autonomic regulation. (XLSX 58 kb) [file 12918_2019_688_MOESM2_ESM.xlsx]

## Sheet: all_urine
background	1 day	7 day	Potential contaminant	Peptides	Razor + unique peptides	Unique peptides	Sequence coverage [%]	Unique + razor sequence coverage [%]	Unique sequence coverage [%]	Mol. weight [kDa]	Q-value	Score	Intensity	MS/MS count	Protein IDs	Majority protein IDs	Protein names	Gene names
NaN	10.8632	NaN		1	1	1	4.9	4.9	4.9	29.181	0.009772	0.68555	15846000	9	Q5R5B8;Q8NC54	Q5R5B8;Q8NC54	Keratinocyte-associated transmembrane protein 2	KCT2
NaN	12.7754	NaN		2	2	2	7.8	7.8	7.8	35.936	0.0074627	0.90969	3316400	4	Q5R1W0;P08758;Q4R4H7;P70075;P48036;P14668	Q5R1W0;P08758;Q4R4H7;P70075;P48036;P14668	Annexin A5	ANXA5;Anxa5
NaN	12.8689	NaN		1	1	1	2	2	2	99.961	0	1.4992	12063000	8	Q02487	Q02487	Desmocollin-2	DSC2
NaN	13.2082	NaN		3	3	3	13	13	13	29.089	0	1.5244	27104000	4	P08637;Q09TM4;Q09TM2;A3RFZ7;Q8SPW2	P08637;Q09TM4;Q09TM2;A3RFZ7	Low affinity immunoglobulin gamma Fc region receptor III-A;Low affinity immunoglobulin gamma Fc region receptor III	FCGR3A;FCGR3
13.7466	13.309	15.4719		1	1	1	10.3	10.3	10.3	24.852	0	1.4944	2987500	14	O57672;Q4KYY3;Q05025;P17244;P00356;O57479;A3FKF7;Q5RAB4;P08735;P80534;P16858;P04797;P04406	O57672;Q4KYY3;Q05025;P17244;P00356;O57479;A3FKF7;Q5RAB4;P08735;P80534;P16858;P04797;P04406	Glyceraldehyde-3-phosphate dehydrogenase	Gapdh;GAPDH
NaN	13.5432	NaN		1	1	1	12.7	12.7	12.7	12.102	0	1.1486	2503700	4	Q5R790;P01252;P06454	Q5R790;P01252;P06454	Prothymosin alpha;Prothymosin alpha, N-terminally processed;Thymosin alpha-1	PTMA
14.4341	14.0969	NaN		3	3	3	9	9	9	65.331	0	2.4334	13088000	9	Q8CFZ4;P51654;P13265;A5A6P7	Q8CFZ4;P51654;P13265	Glypican-3;Secreted glypican-3;Glypican-3	Gpc3;GPC3
16.3398	14.1115	NaN		5	5	5	14	14	14	46.699	0	3.5894	6402500	6	Q5R9C5;O75874;Q9Z2K9;Q9Z2K8;Q9XSG3;Q6XUZ5;P41562;O88844;P50215;P9WKL1;P9WKL0;P65098;P33198;O13285;Q4R502;Q04467;P79089;P41939;P53982;P21954;P56574;P54071;P48735	Q5R9C5;O75874;Q9Z2K9;Q9Z2K8;Q9XSG3;Q6XUZ5;P41562;O88844	Isocitrate dehydrogenase [NADP] cytoplasmic	IDH1;Idh1
NaN	14.5414	NaN		3	3	3	16.1	16.1	16.1	17.935	0	3.2452	32268000	10	P04216;O62643	P04216;O62643	Thy-1 membrane glycoprotein	THY1
14.9833	14.6346	15.4193		3	3	3	3.7	3.7	3.7	109.24	0	2.6585	15062000	10	Q07075;Q95334	Q07075	Glutamyl aminopeptidase	ENPEP
NaN	14.6565	NaN		1	1	1	6.4	6.4	6.4	26.216	0.0076923	0.9738	3661200	2	O75015	O75015	Low affinity immunoglobulin gamma Fc region receptor III-B	FCGR3B
14.8212	14.7509	15.6961		2	2	2	3.6	3.6	3.6	88.222	0	2.6076	18266000	24	Q9HBB8	Q9HBB8	Cadherin-related family member 5	CDHR5
14.9989	14.8011	15.4271		2	2	2	10.3	10.3	10.3	25.387	0.004065	1.0889	11119000	4	P02743	P02743	Serum amyloid P-component;Serum amyloid P-component(1-203)	APCS
14.6347	14.9585	14.5869		4	4	4	14.8	14.8	14.8	53.588	0	4.7161	27204000	35	P15289;P50428	P15289	Arylsulfatase A;Arylsulfatase A component B;Arylsulfatase A component C	ARSA
18.1051	15.0042	NaN		3	3	3	9.1	9.1	9.1	70.292	0	4.187	8002900	8	P13916	P13916
NaN	15.0235	15.4485		2	2	2	5	5	5	71.607	0	1.4845	19111000	8	P43121	P43121	Cell surface glycoprotein MUC18	MCAM
14.6549	15.0325	14.0113		3	3	3	9.9	9.9	9.9	52.963	0	1.504	30942000	40	P02774	P02774	Vitamin D-binding protein	GC
NaN	15.1344	NaN		4	4	4	12.2	12.2	12.2	75.207	0	10.667	8640500	4	Q14515	Q14515	SPARC-like protein 1	SPARCL1
14.8074	15.1357	15.8838		3	3	3	22.9	22.9	22.9	20.019	0.0073529	0.90317	18611000	12	P02792;Q5R538	P02792;Q5R538	Ferritin light chain	FTL
NaN	15.1862	15.1681		2	2	2	17.1	17.1	17.1	26.513	0	1.6669	16051000	19	Q9TU47;Q6ZM19;Q3KRD8;P56537;O55135	Q9TU47;Q6ZM19;Q3KRD8;P56537;O55135	Eukaryotic translation initiation factor 6	eif6;Eif6;EIF6
15.6819	15.2076	16.1023		4	4	4	19.8	19.8	19.8	35.964	0	4.7015	54077000	53	Q92820	Q92820	Gamma-glutamyl hydrolase	GGH
15.5292	15.3878	15.8083		2	2	2	10	10	10	25.851	0	5.1484	25274000	9	P08294;P41975	P08294;P41975	Extracellular superoxide dismutase [Cu-Zn]	SOD3
15.2308	15.4125	15.3762		3	3	3	8.8	8.8	8.8	52.638	0	2.087	58945000	33	Q5R5A3;P01008;P32262;P32261	Q5R5A3;P01008	Antithrombin-III	SERPINC1
15.2066	15.4286	15.1714		5	5	5	4.9	4.9	4.9	141.54	0	3.3245	49823000	57	Q9BYE9	Q9BYE9	Cadherin-related family member 2	CDHR2
16.8006	15.4411	NaN		2	1	1	9.5	6.6	6.6	54.39	0	3.0621	3417800	13	P04405	P04405
17.0726	15.4782	16.2599		5	5	5	15.6	15.6	15.6	49.131	0	3.4209	57351000	20	Q9BRK3;Q148M6;Q5XI43;Q9DBV4	Q9BRK3	Matrix-remodeling-associated protein 8	MXRA8
14.6574	15.4869	14.8564		2	2	2	18.2	18.2	18.2	27.547	0	1.703	11359000	7	O95336	O95336	6-phosphogluconolactonase	PGLS
15.7952	15.4871	15.0421		4	4	4	17.7	17.7	17.7	43.759	0	2.6608	37171000	45	Q01459	Q01459	Di-N-acetylchitobiase	CTBS
15.988	15.5645	15.3871		5	5	4	10.5	10.5	8.7	99.837	0	6.3927	54175000	46	Q5R9X1;B4USZ0;B2KI42;P19022;P15116;B0KW95;Q9Z1Y3;P19534;P10288;P20310;P33147	Q5R9X1;B4USZ0;B2KI42;P19022;P15116;B0KW95;Q9Z1Y3;P19534;P10288	Cadherin-2	CDH2;Cdh2
NaN	15.638	15.8158		2	2	2	5	5	5	48.509	0	1.6781	72173000	45	Q9BY67;Q8R5M8	Q9BY67;Q8R5M8	Cell adhesion molecule 1	CADM1;Cadm1
NaN	15.6429	NaN		4	4	4	20.6	20.6	20.6	30.777	0	4.79	12834000	13	P0DJG0;G3QY98;P02647;P0DM91;P68293;P68292;P0DJG1;F7FQM7;P0DMA8;P18648;P15497;P0DMB0;P0DMA9;CON__P15497;P0DMC1	P0DJG0;G3QY98;P02647;P0DM91;P68293;P68292;P0DJG1;F7FQM7	Apolipoprotein A-I;Proapolipoprotein A-I;Truncated apolipoprotein A-I	APOA1
15.0031	15.6628	15.8652		3	3	2	7.5	7.5	4.3	61.294	0	2.5503	51703000	31	Q5IS74;Q5RFL1;O14773;Q9XSB8	Q5IS74;Q5RFL1;O14773	Tripeptidyl-peptidase 1	TPP1
16.2443	15.6766	15.9819		4	4	4	10.5	10.5	10.5	77.144	0	3.9003	15936000	13	P49221	P49221	Protein-glutamine gamma-glutamyltransferase 4	TGM4
NaN	15.6916	NaN	+	1	1	1	10.6	10.6	10.6	14.981	0.0068493	0.77168	3952800	1	P01968;P01967;P09423;P01966;CON__P01966	P01968;P01967;P09423;P01966;CON__P01966
16.065	15.6989	15.9134		4	4	4	14.1	14.1	14.1	45.14	0	2.8505	96421000	46	P08185;Q5R9E3	P08185;Q5R9E3	Corticosteroid-binding globulin	SERPINA6
19.1643	15.7244	NaN		5	5	4	20.8	20.8	18	55.706	0	13.138	16828000	16	P04776	P04776
17.4048	15.768	15.7508		2	2	2	5.1	5.1	5.1	57.279	0	2.5497	13037000	9	Q6UX06	Q6UX06	Olfactomedin-4	OLFM4
NaN	15.7752	16.5462		4	4	4	18.5	18.5	18.5	45.673	0	2.1919	13007000	24	P16444;P31429	P16444	Dipeptidase 1	DPEP1
16.143	15.7999	15.5945		4	4	4	15.9	15.9	15.9	39.446	0	3.256	25744000	8	Q5RFA6;P79226;Q91Y97;P05062;P00884;Q3T0S5;P52210;P07341	Q5RFA6;P79226;Q91Y97;P05062;P00884;Q3T0S5;P52210	Fructose-bisphosphate aldolase B	Aldob;ALDOB
16.0825	15.8015	16.1236		4	4	4	9.1	9.1	9.1	65.75	0	3.4398	66680000	38	P05156;Q5R5A4	P05156;Q5R5A4	Complement factor I;Complement factor I heavy chain;Complement factor I light chain	CFI
15.7289	15.8319	16.3032		6	6	6	14.2	14.2	14.2	75.931	0	4.5634	94019000	56	Q5R7P4;P16278;Q60HF6;Q58D55;Q9TRY9;O19015	Q5R7P4;P16278;Q60HF6	Beta-galactosidase	GLB1
NaN	15.8645	NaN		5	5	5	16.5	16.5	16.5	44.696	0	6.362	25798000	19	A5A6P2;Q13510;Q17QB3;Q60HH4;Q9WV54;Q6P7S1	A5A6P2;Q13510;Q17QB3	Acid ceramidase;Acid ceramidase subunit alpha;Acid ceramidase subunit beta	ASAH1
15.1055	15.9001	15.229		2	2	2	1.3	1.3	1.3	217.23	0	1.4755	60524000	27	O00468	O00468	Agrin;Agrin N-terminal 110 kDa subunit;Agrin C-terminal 110 kDa subunit;Agrin C-terminal 90 kDa fragment;Agrin C-terminal 22 kDa fragment	AGRN
NaN	15.9183	15.6375		3	3	3	11.9	11.9	11.9	29.644	0.0066445	0.73253	10326000	4	O95865;Q3SX44;Q99LD8;Q6MG60	O95865;Q3SX44;Q99LD8;Q6MG60	N(G),N(G)-dimethylarginine dimethylaminohydrolase 2	DDAH2;Ddah2
15.4667	15.9279	15.8612		3	3	3	12.3	12.3	12.3	38.153	0	2.1398	55567000	13	P31997;P13688;P06731	P31997	Carcinoembryonic antigen-related cell adhesion molecule 8	CEACAM8
16.6121	15.9634	16.3643		10	10	10	10.4	10.4	10.4	192.75	0	18.106	136170000	138	P0C0L5;P0C0L4;P08649;P01029	P0C0L5;P0C0L4	Complement C4-B;Complement C4 beta chain;Complement C4-B alpha chain;C4a anaphylatoxin;C4b-B;C4d-B;Complement C4 gamma chain;Complement C4-A;Complement C4 beta chain;Complement C4-A alpha chain;C4a anaphylatoxin;C4b-A;C4d-A;Complement C4 gamma chain	C4B;C4A
15.3634	15.9737	16.1434		2	2	2	6.9	6.9	6.9	54.547	0.0072727	0.87849	58965000	15	Q7YQD7;Q12805;O35568;Q8BPB5	Q7YQD7;Q12805;O35568;Q8BPB5	EGF-containing fibulin-like extracellular matrix protein 1	EFEMP1;Efemp1
15.4118	16.0055	15.2929		4	4	4	7.3	7.3	7.3	85.513	0	2.8864	12363000	6	P08473;Q5RE69;P08049;Q61391;P07861	P08473;Q5RE69;P08049;Q61391;P07861	Neprilysin	MME;Mme
15.8752	16.0544	16.0406		4	4	4	12	12	12	61.132	0	4.5424	109350000	104	P43251	P43251	Biotinidase	BTD
16.1354	16.0716	16.8648		3	3	3	9.5	9.5	9.5	48.302	0	2.5017	52345000	10	Q5NVF6;P11117;Q4R5N9	Q5NVF6;P11117;Q4R5N9	Lysosomal acid phosphatase	ACP2
15.4696	16.0886	15.4415		2	2	2	41.8	41.8	41.8	9.9937	0	2.069	28428000	16	P11684	P11684	Uteroglobin	SCGB1A1
NaN	16.101	NaN		1	1	1	3.2	3.2	3.2	46.062	0	4.0068	1733200	2	P25690;P02534	P25690;P02534
16.1496	16.1178	14.7862		3	3	3	7.8	7.8	7.8	49.471	0	3.4632	38817000	18	Q6UXB8	Q6UXB8	Peptidase inhibitor 16	PI16
16.0272	16.2382	16.215		3	3	3	12.3	12.3	12.3	36.638	0	1.3565	67658000	36	Q4R5B6;P07195;Q9XT86;A5A6N7;P42123;P16125;P13490	Q4R5B6;P07195;Q9XT86;A5A6N7;P42123;P16125	L-lactate dehydrogenase B chain	LDHB;Ldhb
16.8611	16.246	16.3099		4	4	4	10.9	10.9	10.9	54.305	0	2.0196	87858000	46	P04004;CON__Q3ZBS7	P04004	Vitronectin;Vitronectin V65 subunit;Vitronectin V10 subunit;Somatomedin-B	VTN
15.9346	16.2526	16.1523		4	4	4	4.6	4.6	4.6	147.46	0	3.2559	21578000	15	Q9ULI3	Q9ULI3	Protein HEG homolog 1	HEG1
15.9342	16.2552	16.0565		3	3	3	1.9	1.9	1.9	250.53	0	2.0458	47298000	13	Q6UVK1	Q6UVK1	Chondroitin sulfate proteoglycan 4	CSPG4
NaN	16.2678	NaN		2	2	2	4	4	4	61.409	0.0076628	0.96384	21472000	4	P19440;Q14390;B5MD39;A6NGU5;P36268	P19440;Q14390;B5MD39;A6NGU5;P36268	Gamma-glutamyltranspeptidase 1;Gamma-glutamyltranspeptidase 1 heavy chain;Gamma-glutamyltranspeptidase 1 light chain;Gamma-glutamyltransferase light chain 2;Putative gamma-glutamyltransferase light chain 3;Putative gamma-glutamyltranspeptidase 3;Putative gamma-glutamyltranspeptidase 3 heavy chain;Putative gamma-glutamyltranspeptidase 3 light chain;Inactive gamma-glutamyltranspeptidase 2	GGT1;GGTLC2;GGTLC3;GGT3P;GGT2
16.3408	16.3314	15.9489		3	1	1	7.8	2.8	2.8	43.211	0.0040816	1.0919	77380000	35	O00241	O00241	Signal-regulatory protein beta-1	SIRPB1
17.175	16.3392	15.6838		3	3	3	12	12	12	55.016	0	6.2307	108660000	42	O94919	O94919	Endonuclease domain-containing 1 protein	ENDOD1
16.7029	16.3546	15.5108	+	7	5	0	12.9	9	0	60.024	0	3.2498	114780000	41	CON__P48668;CON__P02538;P48668;P02538;CON__P04259;CON__O95678;O95678	CON__P48668;CON__P02538;P48668;P02538;CON__P04259	Keratin, type II cytoskeletal 6C;Keratin, type II cytoskeletal 6A	KRT6C;KRT6A
16.1972	16.3698	16.4618		2	2	2	2.7	2.7	2.7	104.41	0	37.516	65345000	67	Q9H8L6	Q9H8L6	Multimerin-2	MMRN2
16.4113	16.3922	16.235		3	3	1	6.5	6.5	2.6	54.966	0	1.9905	98529000	48	P78324;Q5TFQ8	P78324;Q5TFQ8	Tyrosine-protein phosphatase non-receptor type substrate 1;Signal-regulatory protein beta-1 isoform 3	SIRPA;SIRPB1
16.7798	16.3995	16.5925		3	3	3	25.2	25.2	25.2	32.444	0	10.553	106570000	77	O00560;O08992	O00560	Syntenin-1	SDCBP
16.6092	16.402	16.5439		3	3	3	7.8	7.8	7.8	51.676	0	5.7913	191330000	85	P02790;P20058;Q5R543;Q91X72;P20059	P02790;P20058;Q5R543	Hemopexin	HPX
16.2971	16.4067	16.7426		12	12	12	24.9	24.9	24.9	82.265	0	10.54	130540000	138	P54802	P54802	Alpha-N-acetylglucosaminidase;Alpha-N-acetylglucosaminidase 82 kDa form;Alpha-N-acetylglucosaminidase 77 kDa form	NAGLU
16.3979	16.4111	16.0498		3	3	3	11.9	11.9	11.9	33.348	0	1.8812	115170000	29	O75144	O75144	ICOS ligand	ICOSLG
16.2498	16.4127	15.7832		5	5	5	7.8	7.8	7.8	81.275	0	4.0144	106240000	53	P19320;Q28260;P29534;P29533	P19320	Vascular cell adhesion protein 1	VCAM1
16.5073	16.4387	15.4872	+	5	1	0	8.6	1.5	0	62.378	0.0065789	0.72114	113090000	41	CON__P13647;A5A6M8;P13647;Q10758;Q28810;P05786	CON__P13647;A5A6M8;P13647	Keratin, type II cytoskeletal 5	KRT5
16.2505	16.442	15.996		4	4	4	18.3	18.3	18.3	46.325	0	3.5502	136650000	93	P61640;P05543;Q9TT36;CON__Q9TT36;P50450	P61640;P05543	Thyroxine-binding globulin	SERPINA7
17.34	16.4451	17.1838		5	5	5	13.7	13.7	13.7	45.333	0	4.6811	68811000	23	Q8NBJ4	Q8NBJ4	Golgi membrane protein 1	GOLM1
16.3496	16.446	16.6012		6	6	6	14.6	14.6	14.6	79.321	0	4.9036	114590000	56	P19835	P19835	Bile salt-activated lipase	CEL
17.3095	16.454	15.7562	+	5	5	5	14.9	14.9	14.9	62.129	0	6.6199	70074000	48	CON__P35527;P35527	CON__P35527;P35527	Keratin, type I cytoskeletal 9	KRT9
16.3641	16.4559	16.2533		3	3	3	10.2	10.2	10.2	38.738	0	1.5685	118020000	49	Q5R412;Q9Z0J8;Q7Z3B1;Q80Z24;Q9W6V2	Q5R412;Q9Z0J8;Q7Z3B1;Q80Z24	Neuronal growth regulator 1	Negr1;NEGR1
NaN	16.4746	NaN		1	1	1	9.5	9.5	9.5	12.807	0	17.668	32522000	19	P19181;P01764	P19181;P01764	Ig heavy chain V-III region 23	IGHV3-23
16.4274	16.4748	15.6391		6	6	6	9.9	9.9	9.9	87.964	0	3.5832	63188000	20	P55287;P55288;O93319	P55287;P55288	Cadherin-11	CDH11;Cdh11
16.5231	16.4775	16.436		5	5	5	26.8	26.8	26.8	38.177	0	16.328	77891000	44	P02750	P02750	Leucine-rich alpha-2-glycoprotein	LRG1
16.314	16.49	16.3367		2	2	2	9.2	9.2	9.2	25.416	0	2.0955	89325000	84	P21926;P30409	P21926;P30409	CD9 antigen	CD9
16.9362	16.4977	16.9917		5	5	5	21.8	21.8	21.8	54.253	0	3.8002	58648000	11	P04217	P04217	Alpha-1B-glycoprotein	A1BG
16.937	16.5246	16.6811		3	3	3	15.1	15.1	15.1	38.782	0	2.0699	105470000	54	Q9UIB8	Q9UIB8	SLAM family member 5	CD84
NaN	16.5607	16.7114		2	2	2	4.8	4.8	4.8	60.556	0.0070175	0.81307	51168000	24	P22792	P22792	Carboxypeptidase N subunit 2	CPN2
16.698	16.6066	17.08		4	4	4	4.7	4.7	4.7	141.72	0	4.6335	151990000	100	P39059	P39059	Collagen alpha-1(XV) chain;Restin;Restin-2;Restin-3;Restin-4	COL15A1
16.7865	16.6284	17		6	6	6	14	14	14	44.743	0	2.5842	133670000	39	P22891	P22891	Vitamin K-dependent protein Z	PROZ
16.9272	16.6919	16.8826		3	3	3	4.3	4.3	4.3	178.19	0	6.6779	119100000	81	P39060	P39060	Collagen alpha-1(XVIII) chain;Endostatin	COL18A1
16.118	16.7442	15.9424		5	5	5	1.2	1.2	1.2	596.33	0	2.1208	7466300	14	Q9HC84	Q9HC84	Mucin-5B	MUC5B
16.2368	16.7685	16.893		3	3	3	1.2	1.2	1.2	333.14	0	1.5523	52344000	6	Q99715;Q60847	Q99715	Collagen alpha-1(XII) chain	COL12A1
16.4704	16.7688	16.6546		4	4	1	13.8	13.8	4.3	41.785	0	2.1341	64212000	46	P18600;P18601;P07837;P86700;Q96484;P93371;P93585;P53491;P10365;O17503;P17304;P0C542;P0C540;Q5E9B5;P63270;Q10AZ4;P53500;A2XNS1;Q98972;Q90X97;Q5R9Q5;Q3ZC07;P68264;P68140;P68139;P68138;P68137;P68135;P68034;P62740;P62739;P53482;P53480;P53479;P49055;P08023;P53467;P63269;P63268;P63267;P0CJ47;P0CJ46;Q6P8G3;Q6P640;P68136;P68134;P68133;P68035;P68033;P68032;P62738;P62737;P62736;P20399;P10995;P04752;P04751;…	P18600;P18601;P07837;P86700;Q96484;P93371;P93585;P53491;P10365;O17503;P17304;P0C542;P0C540;Q5E9B5;P63270;Q10AZ4;P53500;A2XNS1;Q98972;Q90X97;Q5R9Q5;Q3ZC07;P68264;P68140;P68139;P68138;P68137;P68135;P68034;P62740;P62739;P53482;P53480;P53479;P49055;P08023;P53467;P63269;P63268;P63267;P0CJ47;P0CJ46;Q6P8G3;Q6P640;P68136;P68134;P68133;P68035;P68033;P68032;P62738;P62737;P62736;P20399;P10995;P04752;P04751	Actin, gamma-enteric smooth muscle;Actin-3;Actin-1;Actin, alpha sarcomeric/skeletal;Actin, alpha cardiac muscle 1;Actin, alpha skeletal muscle;Actin, aortic smooth muscle;Actin, alpha cardiac muscle 2;Actin, alpha skeletal muscle 2;Actin, alpha skeletal muscle 3	Actg2;ACTG2;ACT3;ACT1;act3;actc1;Acta1;ACTA1;Actc1;ACTC1;Acta2;ACTA2;act2
16.4028	16.8055	15.479		3	3	3	14.6	14.6	14.6	28.881	0.0074349	0.90868	27032000	4	Q7M316;P00915;Q7M317;P35217;P00916	Q7M316;P00915;Q7M317;P35217;P00916	Carbonic anhydrase 1	CA1
16.2928	16.809	16.5252		1	1	1	16.1	16.1	16.1	10.481	0.0077519	0.9929	183450000	58	Q5RC61;Q3ZCL8;Q9H299;Q91VW3	Q5RC61;Q3ZCL8;Q9H299;Q91VW3	SH3 domain-binding glutamic acid-rich-like protein 3	SH3BGRL3;Sh3bgrl3
16.9201	16.817	16.8952		4	1	1	29.8	9.9	9.9	13.38	0.0074906	0.91127	119930000	34	P06312;P06313;P83593	P06312;P06313;P83593	Ig kappa chain V-IV region;Ig kappa chain V-IV region JI;Ig kappa chain V-IV region STH	IGKV4-1
16.8498	16.8346	17.0217		10	10	10	7.2	7.2	7.2	209.85	0	9.3153	156300000	110	O43451;Q2M2H8	O43451	Maltase-glucoamylase, intestinal;Maltase;Glucoamylase	MGAM
18.2194	16.8581	18.606		6	6	6	7.2	7.2	7.2	107.46	0	3.5012	340000000	108	Q8WZ75;Q80W87;Q8C310	Q8WZ75	Roundabout homolog 4	ROBO4
16.135	16.859	16.3667		1	1	1	16.5	16.5	16.5	11.612	0	15.32	103790000	50	P01765;P01779;P01776;P01774	P01765;P01779;P01776;P01774	Ig heavy chain V-III region TIL;Ig heavy chain V-III region TUR;Ig heavy chain V-III region WAS;Ig heavy chain V-III region POM
16.8478	16.8817	17.0631		3	3	3	10.1	10.1	10.1	45.302	0	3.629	246280000	104	P15151;P32506	P15151	Poliovirus receptor	PVR
17.3722	16.8914	16.2365	+	16	16	15	32.5	32.5	31	59.51	0	34.917	314430000	101	CON__P13645;P13645;Q6EIZ0;Q6IFW6;P06394;CON__P02535-1;P02535;Q9BGM5;Q6R650;Q0P5J4;CON__Q7Z3Z0;A5A6N2;CON__Q7Z3Y8;Q6R649;Q0P5J6;Q148H6;CON__Q148H6;CON__Q7Z3Y7;Q7Z3Z0;Q7Z3Y8;Q7Z3Y7;O77727;CON__Q7Z3Y9;Q8VCW2;Q6IFX0;Q9Z320;Q6IFW8;Q7Z3Y9	CON__P13645;P13645;Q6EIZ0;Q6IFW6	Keratin, type I cytoskeletal 10	KRT10;Krt10
16.9858	16.8927	16.7747		4	4	4	20.2	20.2	20.2	20.838	0	2.9265	187510000	34	P17900;Q8HXX6	P17900	Ganglioside GM2 activator;Ganglioside GM2 activator isoform short	GM2A
17.0416	16.9453	16.7497		6	6	6	11.2	11.2	11.2	60.179	0	6.5366	179940000	132	P09603	P09603	Macrophage colony-stimulating factor 1;Processed macrophage colony-stimulating factor 1	CSF1
17.321	16.9522	17.3236		4	4	2	3.3	3.3	1.5	158.54	0	11.663	175610000	78	O75882;Q99J86	O75882;Q99J86	Attractin	ATRN;Atrn
16.3044	16.9656	16.7485		6	6	6	22.3	22.3	22.3	44.552	0	5.034	169970000	131	P07339;P80209;Q4LAL9;P00795;Q9MZS8;Q9DEX3;O93428	P07339	Cathepsin D;Cathepsin D light chain;Cathepsin D heavy chain	CTSD
16.8208	16.9852	16.5331		10	10	10	15.2	15.2	15.2	122.2	0	6.5487	196300000	72	P00450;Q9XT27;CON__ENSEMBL:ENSBTAP00000031900;Q61147;P13635	P00450	Ceruloplasmin	CP
16.3375	17.0102	16.4823		2	2	2	6	6	6	53.498	0	2.8	145480000	92	Q9NZP8	Q9NZP8	Complement C1r subcomponent-like protein	C1RL
18.131	17.0351	17.8702		3	3	3	10.3	10.3	10.3	42.723	0	2.8387	176440000	40	Q8R464;Q8NFZ8;Q1WIM1	Q8R464;Q8NFZ8;Q1WIM1	Cell adhesion molecule 4	Cadm4;CADM4
15.38	17.0357	15.8416		2	2	2	19.2	19.2	19.2	16.572	0	5.0931	80137000	44	P12273;A0A890;A0A888;P60989	P12273;A0A890;A0A888;P60989	Prolactin-inducible protein	PIP
15.9076	17.0474	15.7456		3	3	3	39.8	39.8	39.8	11.006	0	2.6577	61688000	30	P01040	P01040	Cystatin-A;Cystatin-A, N-terminally processed	CSTA
15.7792	17.066	16.3585		5	5	5	48.3	48.3	48.3	15.887	0	3.8812	142640000	116	P02766;Q5NVS2;Q8HXW1;Q5U7I5	P02766;Q5NVS2	Transthyretin	TTR
17.3574	17.0696	17.2673		2	2	2	2.2	2.2	2.2	122.1	0	51.938	170670000	86	P15941	P15941	Mucin-1;Mucin-1 subunit alpha;Mucin-1 subunit beta	MUC1
17.9698	17.0978	17.1584		1	1	1	16	16	16	12.559	0.0070423	0.81744	150850000	53	P01777;P01766	P01777;P01766	Ig heavy chain V-III region TEI;Ig heavy chain V-III region BRO
17.3162	17.1143	17.5658		4	4	4	0.9	0.9	0.9	613.38	0	2.4716	213090000	95	Q96RW7	Q96RW7	Hemicentin-1	HMCN1
17.2935	17.1474	16.7327	+	2	2	2	12.9	12.9	12.9	22.537	0	1.7703	116800000	30	P05452;Q2KIS7;CON__Q2KIS7	P05452;Q2KIS7;CON__Q2KIS7	Tetranectin	CLEC3B
17.3061	17.1591	17.509		3	3	3	12.2	12.2	12.2	31.412	0	12.273	204750000	99	Q6GTX8;Q6ISS4	Q6GTX8	Leukocyte-associated immunoglobulin-like receptor 1	LAIR1
NaN	17.1703	NaN		3	3	3	16.9	16.9	16.9	40.633	0	3.1078	48235000	12	P26992;O88507;Q71DR4;Q08406	P26992;O88507;Q71DR4;Q08406	Ciliary neurotrophic factor receptor subunit alpha	CNTFR;Cntfr
18.282	17.1901	17.3312		2	2	2	9.9	9.9	9.9	28.09	0.0075188	0.92598	237420000	84	Q5RCS3;Q96FE7;Q1RMT9	Q5RCS3;Q96FE7;Q1RMT9	Phosphoinositide-3-kinase-interacting protein 1	PIK3IP1
NaN	17.1929	16.2378		5	5	5	19.5	19.5	19.5	37.821	0	4.2125	22788000	22	P07858;Q4R5M2;Q5R6D1;P07688	P07858;Q4R5M2;Q5R6D1	Cathepsin B;Cathepsin B light chain;Cathepsin B heavy chain	CTSB
17.0618	17.2254	17.3776		4	4	4	6.1	6.1	6.1	60.059	0	5.1925	163580000	40	Q5R7W8;Q8WVV5;Q7KYR7	Q5R7W8;Q8WVV5;Q7KYR7	Butyrophilin subfamily 2 member A2;Butyrophilin subfamily 2 member A1	BTN2A2;BTN2A1
17.02	17.2316	17.1702		4	4	4	10.9	10.9	10.9	48.193	0	2.2376	141700000	47	Q9NQ84;Q2YDG0	Q9NQ84	G-protein coupled receptor family C group 5 member C	GPRC5C
NaN	17.2926	16.7258		2	2	2	18.8	18.8	18.8	11.896	0.0068966	0.78183	66310000	9	P01700;P04208;P01712;P01709;P01707	P01700;P04208;P01712;P01709;P01707	Ig lambda chain V-I region HA;Ig lambda chain V-I region WAH;Ig lambda chain V-II region WIN;Ig lambda chain V-II region MGC;Ig lambda chain V-II region TRO
18.1486	17.3664	17.8926		3	3	3	8.6	8.6	8.6	44.882	0	4.3531	136430000	52	P11279;P49129;P11438	P11279	Lysosome-associated membrane glycoprotein 1	LAMP1
16.9905	17.3877	16.8475		8	8	8	45.4	45.4	45.4	40.876	0	15.329	243640000	235	Q16769;Q28120	Q16769	Glutaminyl-peptide cyclotransferase	QPCT
18.0753	17.4599	17.1021	+	14	12	10	24.3	21.2	17.2	65.865	0	28.344	399950000	106	CON__P35908;P35908;CON__Q5XKE5;Q6EIZ1;Q5XKE5;Q6IG02;O93532;Q29426;CON__P12035;CON__Q01546;P08776;Q6IG00;P12035;Q01546	CON__P35908;P35908	Keratin, type II cytoskeletal 2 epidermal	KRT2
17.6172	17.4725	17.5466		4	1	0	14.4	4.8	0	41.699	0.0094937	0.66551	73233000	15	P83969;P83968;P49871;P49128;P45887;P45886;P45885;P07836;O16808;P83967;P53501;P10981;P02574;Q11212;Q25472	P83969;P83968;P49871;P49128;P45887;P45886;P45885;P07836;O16808;P83967;P53501;P10981;P02574;Q11212;Q25472	Actin, indirect flight muscle;Actin-57B;Actin-87E;Actin, larval muscle	Act88F;Act57B;Act87E;Act79B
19.5659	17.4775	17.2754		9	9	9	28.3	28.3	28.3	55.928	0	8.4843	85554000	102	P02675;Q8K0E8;P14480	P02675	Fibrinogen beta chain;Fibrinopeptide B;Fibrinogen beta chain	FGB
17.0022	17.5107	17.3133		8	8	8	22.3	22.3	22.3	62.081	0	14.375	280980000	142	P15586;P50426;Q1LZH9;Q8BFR4	P15586;P50426;Q1LZH9	N-acetylglucosamine-6-sulfatase	GNS
16.9696	17.5175	17.4867		4	1	1	18.1	8	8	41.718	0	3.2294	73579000	21	Q91ZK5;Q8JJB8;Q76N69;Q71FK5;Q711N9;Q6QAQ1;Q5ZMQ2;Q5R6G0;Q5R1X3;Q5JAK2;Q4R561;Q4L0Y2;P84336;P83751;P83750;P68143;P68142;P63258;P63257;P60713;P60712;P60708;P60707;P60706;P53486;P53485;P48975;O42161;O18840;P53478;P15475;Q7ZVI7;Q7ZVF9;Q6P378;Q6NVA9;P63261;P63260;P63259;P60711;P60710;P60709;O93400;A2BDB0;P53506;P53505;P30170;P93587;P93584;P81229;P81228;P84856;P53458;P91754;Q0PGG4;P79818;P29751;P63256;…	Q91ZK5;Q8JJB8;Q76N69;Q71FK5;Q711N9;Q6QAQ1;Q5ZMQ2;Q5R6G0;Q5R1X3;Q5JAK2;Q4R561;Q4L0Y2;P84336;P83751;P83750;P68143;P68142;P63258;P63257;P60713;P60712;P60708;P60707;P60706;P53486;P53485;P48975;O42161;O18840;P53478;P15475;Q7ZVI7;Q7ZVF9;Q6P378;Q6NVA9;P63261;P63260;P63259;P60711;P60710;P60709;O93400;A2BDB0;P53506;P53505;P30170;P93587;P93584;P81229;P81228;P84856;P53458;P91754;Q0PGG4;P79818;P29751;P63256;…	Actin, cytoplasmic 1;Actin, cytoplasmic 1, N-terminally processed;Actin, cytoplasmic 2;Actin, cytoplasmic 2, N-terminally processed;Actin, cytoplasmic type 8;Actin, cytoplasmic type 5;Actin-5C;Actin-4;Actin-2;Actin-3;Actin-1;Actin-42A;Actin-12;Actin-11;Actin-7	actba;actbb;actg1;actb;ACTG1;Actg1;Actb;ACTB;Act5C;act-4;act-2;act-3;act-1;Act42A;ACT12;ACT4;ACT11;ACT7
17.3042	17.5476	17.4402		4	4	1	36.8	36.8	15.8	12.64	0	13.153	388200000	157	P01625;P06314	P01625;P06314	Ig kappa chain V-IV region Len;Ig kappa chain V-IV region B17
17.1997	17.572	17.368		4	4	4	16.3	16.3	16.3	36.431	0	4.6302	308030000	105	Q16651;Q9ESD1;Q9ES87	Q16651	Prostasin;Prostasin light chain;Prostasin heavy chain	PRSS8
17.8383	17.5868	17.2997		4	4	4	30.8	30.8	30.8	15.799	0	3.3913	176720000	45	P01034;O19092	P01034;O19092	Cystatin-C	CST3
17.7496	17.5944	17.4057		9	9	9	7.1	7.1	7.1	262.62	0	7.0949	310590000	197	P02751;P07589;P04937;P11276	P02751	Fibronectin;Anastellin;Ugl-Y1;Ugl-Y2;Ugl-Y3	FN1
16.9883	17.5947	17.254		11	11	11	23.6	23.6	23.6	45.205	0	7.4905	647620000	102	P00738;Q5VAN1;Q5R5F6;P50417;P00739;Q28801;Q60574;P19007;Q62558;B6D985;Q2TBU0;B6E141;Q61646;P06866	P00738;Q5VAN1;Q5R5F6	Haptoglobin;Haptoglobin alpha chain;Haptoglobin beta chain	HP
17.6646	17.6061	17.8545		6	6	6	10.9	10.9	10.9	78.265	0	5.8339	316960000	56	Q5R5W6;P55290;Q3B7N0;Q9WTR5	Q5R5W6;P55290;Q3B7N0;Q9WTR5	Cadherin-13	CDH13;Cdh13
18.2501	17.6108	17.9541		7	7	7	28.7	28.7	28.7	40.228	0	5.5067	636820000	218	Q12907;P49256;Q9DBH5	Q12907;P49256;Q9DBH5	Vesicular integral-membrane protein VIP36	LMAN2;Lman2
17.7539	17.6161	17.9201		4	4	4	36.1	36.1	36.1	22.739	0	3.1776	213640000	21	Q96DA0	Q96DA0	Zymogen granule protein 16 homolog B	ZG16B
17.2117	17.621	17.8027		6	6	6	8.7	8.7	8.7	136.38	0	11.8	246630000	202	P14543	P14543	Nidogen-1	NID1
18.2928	17.6491	17.541		3	3	3	24.4	24.4	24.4	23.01	0	4.1953	249300000	39	P61641;P02753;Q28369;P27485;P18902;P41263	P61641;P02753;Q28369;P27485	Retinol-binding protein 4;Plasma retinol-binding protein(1-182);Plasma retinol-binding protein(1-181);Plasma retinol-binding protein(1-179);Plasma retinol-binding protein(1-176)	RBP4
16.6581	17.6691	17.3685		2	2	2	6.7	6.7	6.7	58.112	0	1.7566	185920000	125	P07602;P81405	P07602;P81405	Prosaposin;Saposin-A;Saposin-B-Val;Saposin-B;Saposin-C;Saposin-D	PSAP
17.7094	17.7461	17.4934	+	6	1	0	9	1.7	0	61.825	0	1.1756	124540000	44	Q6P6Q2;CON__Q922U2;Q5XQN5;CON__Q5XQN5;Q922U2	Q6P6Q2;CON__Q922U2;Q5XQN5;CON__Q5XQN5;Q922U2	Keratin, type II cytoskeletal 5	Krt5
NaN	17.7511	16.5884		4	1	1	18.1	8	8	41.663	0	3.0811	62762000	11	Q9Y707	Q9Y707
17.4017	17.7555	17.3846		3	1	1	4.2	2.5	2.5	134.41	0	3.2322	127500000	21	Q9BEA0	Q9BEA0
18.071	17.7649	17.5631		3	3	3	18.2	18.2	18.2	21.617	0	2.7312	262690000	150	Q5RAT9;P31431;O35988;P34901	Q5RAT9;P31431	Syndecan-4	SDC4
18.3583	17.842	18.0385		1	1	1	16.7	16.7	16.7	11.737	0	9.0483	620020000	176	P80362;P01610;P01609;P01608;P01607;P01600;P01599;P01594;P01593	P80362;P01610;P01609;P01608;P01607;P01600;P01599;P01594;P01593	Ig kappa chain V-I region WAT;Ig kappa chain V-I region WEA;Ig kappa chain V-I region Scw;Ig kappa chain V-I region Roy;Ig kappa chain V-I region Rei;Ig kappa chain V-I region Hau;Ig kappa chain V-I region Gal;Ig kappa chain V-I region AU;Ig kappa chain V-I region AG
18.4213	17.8599	17.9284		2	2	2	30.4	30.4	30.4	11.745	0.006734	0.75071	197660000	39	P01613	P01613	Ig kappa chain V-I region Ni
19.9438	17.9252	19.1141	+	3	3	3	21.6	21.6	21.6	24.409	0	6.2986	497820000	64	P00761;CON__P00761;P06871	P00761;CON__P00761
17.9684	17.934	17.743		12	12	12	19.6	19.6	19.6	94.972	0	19.055	393560000	289	P02671	P02671	Fibrinogen alpha chain;Fibrinopeptide A;Fibrinogen alpha chain	FGA
17.723	17.9798	18.0443		9	9	9	13.5	13.5	13.5	108.53	0	40.226	485920000	264	P12109;Q04857;P20785;Q801S8	P12109	Collagen alpha-1(VI) chain	COL6A1
19.8547	18.0834	18.1238		6	6	6	22.1	22.1	22.1	51.511	0	16.513	85846000	32	P02679;Q8VCM7;P02680	P02679	Fibrinogen gamma chain	FGG
17.4093	18.086	17.6702		7	7	7	20.2	20.2	20.2	29.13	0	12.636	512190000	154	Q16270;Q61581	Q16270	Insulin-like growth factor-binding protein 7	IGFBP7
18.5188	18.0926	18.3463		3	3	3	4.8	4.8	4.8	98.335	0	8.0976	454970000	100	P30530	P30530	Tyrosine-protein kinase receptor UFO	AXL
18.7002	18.162	18.6116		3	3	3	23.3	23.3	23.3	21.534	0	1.5399	531180000	34	Q7Z5L0;Q5SXG7	Q7Z5L0	Vitelline membrane outer layer protein 1 homolog	VMO1
19.1325	18.1993	18.5448		3	3	3	9.8	9.8	9.8	39.324	0	1.7603	817660000	72	P02765;Q9N2D0	P02765	Alpha-2-HS-glycoprotein;Alpha-2-HS-glycoprotein chain A;Alpha-2-HS-glycoprotein chain B	AHSG
17.9496	18.2232	17.9899		9	9	9	20.3	20.3	20.3	52.494	0	5.2456	368690000	59	P10909;P25473;Q9XSC5;Q29482	P10909	Clusterin;Clusterin beta chain;Clusterin alpha chain	CLU
18.2762	18.2403	18.2457		5	1	1	3.5	0.7	0.7	133.64	0	1.3121	562040000	210	Q95ND4;P07522	Q95ND4
19.5142	18.267	18.4083	+	26	26	18	34.3	34.3	23.3	66.038	0	69.628	751170000	338	P04264;A5A6M6;CON__P04264;Q6EIY9;Q6IMF3;CON__ENSEMBL:ENSBTAP00000038253;P04104;CON__Q6IFZ6;Q6IG01;Q6IFZ6;CON__H-INV:HIT000016045;CON__P05787;Q5K2N3;P18520;CON__Q9R0H5;CON__Q7Z794;P05787;Q6IFZ9;P16878;Q6NWF6;Q9R0H5;Q7Z794;Q3UV17	P04264;A5A6M6;CON__P04264	Keratin, type II cytoskeletal 1	KRT1
16.8011	18.2979	16.8259		4	4	4	26.8	26.8	26.8	28.741	0	4.4135	383220000	396	P07288;P33619	P07288	Prostate-specific antigen	KLK3
17.9843	18.3892	18.6786		23	23	23	28.3	28.3	28.3	109.54	0	49.033	634410000	319	P15144;P15541;P97449;P15684;P79098;P79171	P15144	Aminopeptidase N	ANPEP
18.2627	18.548	18.7435		12	1	1	20.3	1.1	1.1	105.53	0	1.2635	700090000	335	Q5R7A9;Q6P7A9;Q9MYM4;P70699	Q5R7A9
19.6358	18.5766	18.9568		3	3	3	6.1	6.1	6.1	75.702	0	6.4115	535290000	50	O00187	O00187	Mannan-binding lectin serine protease 2;Mannan-binding lectin serine protease 2 A chain;Mannan-binding lectin serine protease 2 B chain	MASP2
18.9198	18.5866	18.6234		6	6	6	11.9	11.9	11.9	71.712	0	4.9645	910830000	376	Q6EMK4	Q6EMK4	Vasorin	VASN
18.8554	18.6762	18.7081		2	2	2	7.8	7.8	7.8	36.06	0	1.3612	490860000	106	Q6UXG3	Q6UXG3	CMRF35-like molecule 9	CD300LG
17.2536	18.6993	17.3997		15	15	15	34.5	34.5	34.5	44.566	0	16.273	704780000	258	P15309;Q8CE08;P20646	P15309	Prostatic acid phosphatase;PAPf39	ACPP
19.1246	18.7503	19.2906		11	11	11	26.2	26.2	26.2	55.154	0	38.71	1156000000	493	P05155;Q6P734;P97290	P05155	Plasma protease C1 inhibitor	SERPING1
17.0985	18.76	15.9987	+	5	2	2	11.7	5.9	5.9	51.621	0.0065574	0.71447	22513000	15	CON__P02533;P02533;Q61781;Q6IFV1;CON__Q04695;CON__Q9QWL7;A1L595;Q04695;Q9QWL7;Q6IFU8	CON__P02533;P02533;Q61781;Q6IFV1;CON__Q04695;CON__Q9QWL7;A1L595;Q04695;Q9QWL7;Q6IFU8	Keratin, type I cytoskeletal 14;Keratin, type I cytoskeletal 17	KRT14;Krt14;KRT17;Krt17
19.0762	18.779	19.3599		20	20	20	7.4	7.4	7.4	398.73	0	19.476	867350000	400	O60494;Q9TU53;O70244	O60494	Cubilin	CUBN
17.1911	18.7971	15.6547	+	7	6	4	17.3	15.4	11.6	51.267	0	6.3063	18945000	19	CON__P08779;P08779;CON__A2A4G1;CON__Q9Z2K1;CON__Q3ZAW8;Q61414;Q9Z2K1;P86246;P08728;Q5R8S9;CON__P08727;CON__P19001;O93256;A5A6M0;CON__Q6IFX2;CON__P19012;P08727;Q63279;P19001;Q6IFV3;Q6IFX2;Q6IFU7;P19012;P05785;CON__Q61782;Q2KI75;CON__Q8N1A0;P51856;Q28706;CON__ENSEMBL:ENSP00000377550;A6QQQ9;CON__P35900;CON__Q9D312;CON__P08730-1;CON__P13646-1;Q6PVZ1;P05782;Q8CCX5;Q8N1A0;P05781;P35900;P25030;Q9D312;P0…	CON__P08779;P08779	Keratin, type I cytoskeletal 16	KRT16
18.8636	18.8028	19.2093		24	24	24	6.3	6.3	6.3	521.95	0	25.766	864730000	471	P98164;P98158;A2ARV4	P98164	Low-density lipoprotein receptor-related protein 2	LRP2
NaN	18.8166	18.0019		1	1	1	1.5	1.5	1.5	100.45	0	1.2355	428330000	11	Q8IWU5	Q8IWU5	Extracellular sulfatase Sulf-2	SULF2
18.9713	18.8797	16.3338		22	22	5	54.6	54.6	17.4	65.444	0	31.433	580080000	132	Q02383;Q5U7N4;Q5U7M9;Q95196	Q02383	Semenogelin-2	SEMG2
17.5299	18.9279	17.9089		8	8	8	24.5	24.5	24.5	40.076	0	29.452	1443200000	327	P08571	P08571	Monocyte differentiation antigen CD14;Monocyte differentiation antigen CD14, urinary form;Monocyte differentiation antigen CD14, membrane-bound form	CD14
18.618	18.9448	18.7865		5	5	5	12.5	12.5	12.5	97.455	0	34.967	1086900000	411	P12830;Q5RAX1	P12830;Q5RAX1	Cadherin-1;E-Cad/CTF1;E-Cad/CTF2;E-Cad/CTF3	CDH1
18.8644	18.999	18.8268		8	8	8	13.5	13.5	13.5	83.283	0	9.3664	787950000	163	P01833	P01833	Polymeric immunoglobulin receptor;Secretory component	PIGR
19.409	19.0045	19.4407		3	3	3	21	21	21	27.039	0	3.0794	1407500000	438	Q8WVN6	Q8WVN6	Secreted and transmembrane protein 1	SECTM1
18.9755	19.0069	18.8903		17	17	17	49.8	49.8	49.8	46.736	0	40.598	1295600000	245	P01009;Q5RCW5;O00394;P01010;P38029;Q03044;O54762;P50447;Q9DCQ7	P01009;Q5RCW5	Alpha-1-antitrypsin;Short peptide from AAT	SERPINA1
19.3076	19.0174	19.7739		13	13	13	26.7	26.7	26.7	65.33	0	23.138	1303100000	607	Q08380;Q5RDA4	Q08380;Q5RDA4	Galectin-3-binding protein	LGALS3BP
18.4232	19.0421	18.7329		11	11	11	33.3	33.3	33.3	47.65	0	50.52	1355800000	435	P01011;Q5R536	P01011;Q5R536	Alpha-1-antichymotrypsin;Alpha-1-antichymotrypsin His-Pro-less	SERPINA3
18.2026	19.0901	18.558		14	14	14	22.5	22.5	22.5	77.063	0	52.091	1203700000	417	A5A6I6;P02787;P19134;P09571	A5A6I6;P02787	Serotransferrin	TF
18.97	19.1274	19.0303		15	4	2	44.6	12.9	5.3	57.767	0	2.7417	1162100000	295	P04745;P00687;P00690;CON__Q3MHH8;P00689	P04745	Alpha-amylase 1	AMY1A
19.1569	19.1284	19.3487		10	10	10	26.6	26.6	26.6	45.674	0	46.715	1137000000	434	P05154	P05154	Plasma serine protease inhibitor	SERPINA5
18.5159	19.2089	18.3979		4	3	2	17.2	15	10.1	35.9	0	8.7548	768030000	105	P01859	P01859	Ig gamma-2 chain C region	IGHG2
18.9938	19.2115	19.1881		17	17	4	45	45	10.6	57.706	0	11.779	1268100000	348	P04746;P83053;P00688	P04746	Pancreatic alpha-amylase	AMY2A
19.021	19.2639	19.268		7	7	7	46.8	46.8	46.8	31.433	0	12.55	1104400000	281	P24855	P24855	Deoxyribonuclease-1	DNASE1
20.0494	19.3074	16.6145		16	13	10	44.4	37	28.8	52.13	0	24.558	963280000	226	P04279	P04279	Semenogelin-1;Alpha-inhibin-92;Alpha-inhibin-31;Seminal basic protein	SEMG1
19.1955	19.3241	19.3325		13	13	13	14.5	14.5	14.5	103.36	0	17.019	1807600000	814	Q14624	Q14624	Inter-alpha-trypsin inhibitor heavy chain H4;70 kDa inter-alpha-trypsin inhibitor heavy chain H4;35 kDa inter-alpha-trypsin inhibitor heavy chain H4	ITIH4
19.4933	19.4017	19.2985		2	2	2	9.3	9.3	9.3	18.336	0	1.7735	1155200000	244	Q8SPY8;P47785;P47784;P47782;P10153;Q8SPY7;Q8SPY6;Q8SPY5;P47783	Q8SPY8;P47785;P47784;P47782;P10153;Q8SPY7;Q8SPY6;Q8SPY5;P47783	Non-secretory ribonuclease	RNASE2
19.0946	19.4351	19.2275		5	5	2	23	23	9.4	36.105	0	6.7929	1289100000	216	P01857;P01870	P01857	Ig gamma-1 chain C region	IGHG1
19.8169	19.5826	19.9473		3	3	3	14.1	14.1	14.1	28.889	0	17.492	1798100000	185	P06870;Q28773;Q07276	P06870;Q28773	Kallikrein-1	KLK1
19.4621	19.5941	19.7774		18	18	7	31.4	31.4	12.2	105.32	0	17.263	1538400000	665	P10253	P10253	Lysosomal alpha-glucosidase;76 kDa lysosomal alpha-glucosidase;70 kDa lysosomal alpha-glucosidase	GAA
19.2149	19.6072	19.5176		3	1	1	12.4	4.4	4.4	36.526	0	1.7386	1278500000	196	P01877	P01877	Ig alpha-2 chain C region	IGHA2
19.2459	19.7116	19.4383		2	2	2	31.2	31.2	31.2	11.83	0	54.469	2058300000	255	P04206;P01623;P01622;P01620;P18136;P18135	P04206;P01623;P01622;P01620;P18136;P18135	Ig kappa chain V-III region GOL;Ig kappa chain V-III region WOL;Ig kappa chain V-III region Ti;Ig kappa chain V-III region SIE;Ig kappa chain V-III region HIC;Ig kappa chain V-III region HAH
19.8546	19.8153	20.1712		18	18	14	18.5	18.5	15.7	133.99	0	28.257	1851200000	559	P01133;Q00968;P01132	P01133	Pro-epidermal growth factor;Epidermal growth factor	EGF
19.6004	19.8189	19.908		3	3	1	11.9	11.9	4.2	37.755	0	3.6501	1638100000	244	P20758;P01876	P20758;P01876	Ig alpha-1 chain C region	IGHA1
19.8336	19.9185	20.2004		3	3	3	15.1	15.1	15.1	26.671	0	1.2147	296750000	9	Q9UNN8	Q9UNN8	Endothelial protein C receptor	PROCR
18.9149	19.9278	19.447		4	4	4	18	18	18	21.275	0	4.1718	1665500000	349	P05090;Q8SPI0	P05090;Q8SPI0	Apolipoprotein D	APOD
19.019	19.9825	19.2557		8	6	6	31.8	23.4	23.4	23.602	0	7.0585	2852100000	385	P19652	P19652	Alpha-1-acid glycoprotein 2	ORM2
18.7503	20.0167	19.0592	+	13	13	13	22.4	22.4	22.4	85.696	0	16.259	2720100000	448	P06396;P20305;P13020;Q3SX14;CON__Q3SX14;Q68FP1;Q28372	P06396;P20305;P13020;Q3SX14;CON__Q3SX14;Q68FP1	Gelsolin	GSN;Gsn
19.1813	20.272	19.212		10	10	10	39.6	39.6	39.6	34.258	0	3.8388	2635900000	45	P25311	P25311	Zinc-alpha-2-glycoprotein	AZGP1
19.6854	20.3569	19.8676		2	1	1	32.1	17.9	17.9	11.348	0	2.5001	1905200000	199	P0CG04;B9A064	P0CG04;B9A064	Ig lambda-1 chain C regions;Immunoglobulin lambda-like polypeptide 5	IGLC1;IGLL5
20.0628	20.7027	20.2716		3	3	2	41.5	41.5	27.4	11.237	0	7.9123	3605000000	253	P0CG06;P0CG05;P0CF74;A0M8Q6	P0CG06;P0CG05;P0CF74;A0M8Q6	Ig lambda-3 chain C regions;Ig lambda-2 chain C regions;Ig lambda-6 chain C region;Ig lambda-7 chain C region	IGLC3;IGLC2;IGLC6;IGLC7
19.9932	20.8788	20.1056		8	8	6	34.3	34.3	25.9	23.511	0	46.454	5884200000	1037	P02763	P02763	Alpha-1-acid glycoprotein 1	ORM1
23.5592	21.6359	23.0876		10	10	8	15.3	15.3	12.7	69.76	0	56.405	13234000000	769	P07911;Q5R5C1;P48733;P27590	P07911;Q5R5C1	Uromodulin;Uromodulin, secreted form	UMOD
21.3756	21.8177	21.8153		20	20	19	6.2	6.2	6.2	468.83	0	35.582	7671400000	1323	P98160	P98160	Basement membrane-specific heparan sulfate proteoglycan core protein;Endorepellin;LG3 peptide	HSPG2
22.1639	21.9014	21.9427		8	8	8	11	11	11	71.957	0	6.8393	7556700000	572	P01042;P86627;P85885;P84895;P84825;P0DM76;Q7LZ52;P86631;P84824;P84697;P42717;Q7LZ53;P86156;P83060;P01045;CON__P01045-1;P01044;CON__Q2KJ62;CON__P01044-1;P08934;O08677	P01042	Kininogen-1;Kininogen-1 heavy chain;T-kinin;Bradykinin;Lysyl-bradykinin;Kininogen-1 light chain;Low molecular weight growth-promoting factor	KNG1
21.5049	22.269	21.9693		4	4	4	49.1	49.1	49.1	11.609	0	56.398	10427000000	1909	P01834	P01834	Ig kappa chain C region	IGKC
21.9768	22.4829	22.3145		4	4	4	36.3	36.3	36.3	20.941	0	13.529	14875000000	3742	Q8WNM0;P41222;Q8WNM1	Q8WNM0;P41222;Q8WNM1	Prostaglandin-H2 D-isomerase	PTGDS
22.9614	22.5884	23.0684		13	13	13	54.8	54.8	54.8	35.422	0	35.608	11738000000	706	P10451;CON__P31096;P31098;P31096;P14287	P10451	Osteopontin	SPP1
22.3039	22.7447	22.6265		6	6	6	23	23	23	38.999	0	43.383	17459000000	1924	P02760	P02760	Protein AMBP;Alpha-1-microglobulin;Inter-alpha-trypsin inhibitor light chain;Trypstatin	AMBP
24.1845	24.5779	23.9338	+	24	24	24	30.5	30.5	30.5	69.366	0	60.289	39548000000	9346	CON__P02768-1;P02768;Q5NVH5;A2V9Z4;Q28522;P49064;P49065;Q5XLE4;P35747;P02769;CON__P02769;P49822;A6YF56;O35090;P07724	CON__P02768-1;P02768;Q5NVH5	Serum albumin	ALB
NaN	NaN	12.218		1	1	1	8.3	8.3	8.3	16.608	0.0096463	0.67581	8927200	5	A2VB90	A2VB90
NaN	NaN	12.6151		1	1	1	4.2	4.2	4.2	36.858	0.0069204	0.78772	6528900	3	O73612;P52796;P52795;P98172	O73612;P52796;P52795;P98172	Ephrin-B1	Efnb1;EFNB1
NaN	NaN	12.6512		1	1	1	7.6	7.6	7.6	22.588	0.0097403	0.68484	13758000	5	P80188	P80188	Neutrophil gelatinase-associated lipocalin	LCN2
NaN	NaN	13.082		1	1	1	0.7	0.7	0.7	108.49	0	1.1718	4570700	0	A6LGA2	A6LGA2
NaN	NaN	13.1761		1	1	1	1.8	1.8	1.8	62.788	0.0071685	0.86056	12239000	1	Q9H6X2	Q9H6X2	Anthrax toxin receptor 1	ANTXR1
NaN	NaN	13.621		2	2	2	3.9	3.9	3.9	114.74	0	1.4694	9742100	3	Q08174	Q08174	Protocadherin-1	PCDH1
NaN	NaN	13.8018		2	2	2	2.8	2.8	2.8	97.201	0	2.0675	8013400	8	O43490	O43490	Prominin-1	PROM1
NaN	NaN	13.8091		4	4	4	8.2	8.2	8.2	82.577	0	13.474	2832300	5	O00391;H2N4I1	O00391;H2N4I1	Sulfhydryl oxidase 1	QSOX1
NaN	NaN	13.8307		1	1	1	3.4	3.4	3.4	75.273	0	1.3241	7759400	3	C0HJP1;P0C2W8	C0HJP1;P0C2W8
NaN	NaN	13.8353		1	1	1	7.5	7.5	7.5	18.098	0	1.1624	66676000	11	P01591	P01591	Immunoglobulin J chain	IGJ
NaN	NaN	13.8656		1	1	1	1.1	1.1	1.1	76.353	0	8.2843	34990000	14	O18740	O18740
NaN	NaN	13.9236		1	1	1	3.4	3.4	3.4	44.111	0	1.9808	6940000	9	Q90512;Q9N0F1;P11179;P36957	Q90512;Q9N0F1;P11179;P36957	Dihydrolipoyllysine-residue succinyltransferase component of 2-oxoglutarate dehydrogenase complex, mitochondrial	DLST
NaN	NaN	14.1015		2	2	2	3.7	3.7	3.7	35.213	0	1.9205	6029700	3	Q9Y5Y7	Q9Y5Y7	Lymphatic vessel endothelial hyaluronic acid receptor 1	LYVE1
NaN	NaN	14.1766		1	1	1	16.7	16.7	16.7	11.84	0.0069444	0.80593	13079000	10	P04430	P04430	Ig kappa chain V-I region BAN
NaN	NaN	14.281		1	1	1	4.3	4.3	4.3	48.882	0	1.4341	45214000	58	P04404;Q9XS63;P05059;P10645	P04404;Q9XS63;P05059;P10645	Chromogranin-A;Vasostatin-1;Vasostatin-2;EA-92;ES-43;Pancreastatin;SS-18;WA-8;WE-14;LF-19;Catestatin;AL-11;GV-19;GR-44;ER-37;GE-25;Serpinin-RRG;Serpinin;p-Glu serpinin precursor	CHGA
NaN	NaN	14.3487		1	1	1	6.7	6.7	6.7	13.443	0.0078431	1.0122	7832700	2	Q5N1R1;Q31K48	Q5N1R1;Q31K48
NaN	NaN	14.3514		4	4	4	8.8	8.8	8.8	90.207	0	1.9197	6496000	8	Q9UGT4	Q9UGT4	Sushi domain-containing protein 2	SUSD2
NaN	NaN	14.4549		2	2	2	16.2	16.2	16.2	12.374	0	4.0737	197120000	70	P01786;P01790;P01789;P01794;P01793;P01792;P01791;P01788;P01787	P01786;P01790;P01789;P01794;P01793;P01792;P01791;P01788;P01787	Ig heavy chain V region MOPC 47A;Ig heavy chain V region M511;Ig heavy chain V region M603;Ig heavy chain V region HPCG14;Ig heavy chain V region HPCG13;Ig heavy chain V region HPCG8;Ig heavy chain V region HPCM6;Ig heavy chain V region H8;Ig heavy chain V regions TEPC 15/S107/HPCM1/HPCM2/HPCM3
NaN	NaN	14.6976		1	1	1	7	7	7	22.963	0.0078125	0.9994	15379000	13	P15814	P15814	Immunoglobulin lambda-like polypeptide 1	IGLL1
NaN	NaN	14.7057		2	2	2	0.7	0.7	0.7	343.67	0	32.067	98434000	86	P12111	P12111	Collagen alpha-3(VI) chain	COL6A3
NaN	NaN	14.7205		2	2	2	6.7	6.7	6.7	53.308	0.0079681	1.0328	14919000	5	P04836;Q4R4M3;A5A6K7;Q00493;P16870;P15087	P04836;Q4R4M3;A5A6K7;Q00493;P16870;P15087	Carboxypeptidase E	Cpe;CPE
NaN	NaN	14.7914		1	1	1	9.1	9.1	9.1	15.936	0.0066667	0.74214	843440	2	P60052;P00441	P60052;P00441	Superoxide dismutase [Cu-Zn]	SOD1
NaN	NaN	14.8542		3	3	3	15	15	15	25.562	0	1.3533	12728000	7	Q5RFG3;P23764;P22352;Q4AEH5;Q4AEH4;Q4AEH3;P46412;P28714;P37141;Q64625	Q5RFG3;P23764;P22352;Q4AEH5;Q4AEH4;Q4AEH3;P46412	Glutathione peroxidase 3	Gpx3;GPX3
NaN	NaN	14.956		1	1	1	2	2	2	107.57	0	1.2507	16698000	7	Q86Y38	Q86Y38	Xylosyltransferase 1	XYLT1
NaN	NaN	14.982		3	3	3	11.1	11.1	11.1	53.11	0	1.8594	14634000	19	Q9GLN8;P01019;Q9GLP6	Q9GLN8;P01019;Q9GLP6	Angiotensinogen;Angiotensin-1;Angiotensin-2;Angiotensin-3;Angiotensin-4;Angiotensin 1-9;Angiotensin 1-7;Angiotensin 1-5;Angiotensin 1-4	AGT
NaN	NaN	15.0549		1	1	1	3.9	3.9	3.9	40.155	0	3.3445	89251000	67	Q13477	Q13477	Mucosal addressin cell adhesion molecule 1	MADCAM1
NaN	NaN	15.0783		1	1	1	21.2	21.2	21.2	7.2832	0.0072464	0.87042	25517000	11	P54710	P54710	Sodium/potassium-transporting ATPase subunit gamma	FXYD2
NaN	NaN	15.1128		2	2	2	10.4	10.4	10.4	25.205	0.0040161	1.0597	7554600	3	P13727	P13727	Bone marrow proteoglycan;Eosinophil granule major basic protein	PRG2
NaN	NaN	15.1484		2	2	2	6.8	6.8	6.8	36.866	0	1.1579	27028000	27	Q9HCN6	Q9HCN6	Platelet glycoprotein VI	GP6
NaN	NaN	15.1496	+	2	2	2	8.3	8.3	8.3	38.429	0.0069686	0.80603	10346000	6	P51884;Q05443;CON__Q05443;P51886;P51885	P51884;Q05443;CON__Q05443;P51886;P51885	Lumican	LUM;Lum
15.1939	NaN	15.2492		2	2	2	5.3	5.3	5.3	51.887	0	1.354	17926000	6	Q9Y646;Q5RDN7;Q17QK3	Q9Y646;Q5RDN7;Q17QK3	Carboxypeptidase Q	CPQ
NaN	NaN	15.364		1	1	1	2.7	2.7	2.7	54.465	0	1.2414	33863000	12	P10619	P10619	Lysosomal protective protein;Lysosomal protective protein 32 kDa chain;Lysosomal protective protein 20 kDa chain	CTSA
NaN	NaN	15.4117		3	3	3	6.2	6.2	6.2	78.275	0	2.622	63045000	12	P05060	P05060	Secretogranin-1;PE-11;GAWK peptide;CCB peptide	CHGB
NaN	NaN	15.4442		2	2	2	4.8	4.8	4.8	47.196	0.0075758	0.93982	9798300	3	Q5R6Y1;Q4R5L2;P06733;P19140	Q5R6Y1;Q4R5L2;P06733;P19140	Alpha-enolase	ENO1
NaN	NaN	15.5224		1	1	1	7.4	7.4	7.4	28.586	0	9.5496	19818000	8	Q5R819;P47865;P56401;Q02013;P29975;P29972	Q5R819;P47865;P56401;Q02013;P29975;P29972	Aquaporin-1	Aqp1;AQP1
NaN	NaN	15.5382		3	3	3	6.2	6.2	6.2	67.404	0	2.9188	11203000	9	P50895;Q9MZ08	P50895	Basal cell adhesion molecule	BCAM
NaN	NaN	15.5937		1	1	1	9.5	9.5	9.5	11.771	0	39.439	38013000	3	P01781	P01781	Ig heavy chain V-III region GAL
NaN	NaN	15.6125		2	2	2	7.1	7.1	7.1	48.368	0.0040486	1.0746	8467400	4	Q12794	Q12794	Hyaluronidase-1	HYAL1
12.7283	NaN	15.6259	+	1	1	1	1.8	1.8	1.8	435.16	0.0097087	0.68343	4028400	4	CON__P20930;P20930	CON__P20930;P20930	Filaggrin	FLG
NaN	NaN	15.6428		4	4	4	13.2	13.2	13.2	58.385	0	5.5644	30603000	11	Q5RFU0;Q9HAT2	Q5RFU0;Q9HAT2	Sialate O-acetylesterase	SIAE
NaN	NaN	15.6883		1	1	1	4.7	4.7	4.7	36.842	0.008	1.0561	15358000	21	P09467	P09467	Fructose-1,6-bisphosphatase 1	FBP1
NaN	NaN	15.728		1	1	1	9.6	9.6	9.6	25.409	0	1.5019	36316000	32	P09564	P09564	T-cell antigen CD7	CD7
NaN	NaN	16.1342		4	4	4	16.3	16.3	16.3	62.216	0	5.236	8221700	10	Q96PD5;CON__ENSEMBL:ENSBTAP00000016285	Q96PD5	N-acetylmuramoyl-L-alanine amidase	PGLYRP2
NaN	NaN	16.2893		1	1	1	16.8	16.8	16.8	11.346	0	1.1299	67259000	50	P01596;P01598	P01596;P01598	Ig kappa chain V-I region CAR;Ig kappa chain V-I region EU
NaN	NaN	16.3644		2	1	1	13.8	2	2	51.55	0	2.268	117230000	23	P42740	P42740
NaN	NaN	16.4228		3	3	3	27.9	27.9	27.9	15.998	0.007326	0.88651	22966000	6	P68873;P68872;P02024;P68871;P68015;P68014;P33499;P02047;P02035;P02033;P02032;P02028;P02025;Q6WN29;Q6WN27;Q6WN26;Q6WN25;Q6WN22;P68234;P68232;P19885;P02044;P18989;P68055;P68054;P02046;P02039;P02038;P68194;P68065;P68053;P68052;P68050;P68047;P68046;P68013;P68012;P68011;P67822;P60526;P60525;P60524;P41328;P28781;P26916;P23602;P23020;P21201;P19646;P18988;P18986;P18985;P18982;P15449;P15166;P11758;P10893;…	P68873;P68872;P02024;P68871;P68015;P68014;P33499;P02047;P02035;P02033;P02032;P02028;P02025;Q6WN29;Q6WN27;Q6WN26;Q6WN25;Q6WN22;P68234;P68232;P19885;P02044	Hemoglobin subunit beta;LVV-hemorphin-7;Spinorphin	HBB
NaN	NaN	16.5051		1	1	1	8.1	8.1	8.1	11.949	0	1.57	120380000	2	P01657;P01632;P01634	P01657;P01632;P01634	Ig kappa chain V-III region PC 2413;Ig kappa chain V-I region S107A;Ig kappa chain V-V region MOPC 21	Igkv7-33
NaN	NaN	16.7473		2	2	2	8.9	8.9	8.9	30.481	0	1.3697	26229000	6	Q8IYS5	Q8IYS5	Osteoclast-associated immunoglobulin-like receptor	OSCAR
NaN	NaN	16.837		2	2	1	39.7	39.7	25.4	7.2031	0	7.9594	283760000	47	P84589;Q865C5;P68197;P62975;P68205;P63053;P63052;P63050;P63048;P0C276;P0C275;P0C273;P68202;P29504;P79781;P68203;P68200;P62992;P62978;P0CG67;P0CG65;P0CG60;Q8MKD1;P0CG62;P0CG55;P0CG53;P0CG54;P0CG68;P0CG66;P62976;P0CH28;P0CG64;P0CG61;P62987;P62986;P62984;P18101;P62983;P62982;P62979;P15357;P62972;P0CG47;P0CG51;P0CG49;P0CG48;P0CG50;P0CG69;Q63429;P62985;P69310;P19848;Q8SWD4;P69326;P69317;P69313;P31753;…	P84589;Q865C5;P68197;P62975;P68205;P63053;P63052;P63050;P63048;P0C276;P0C275;P0C273;P68202;P29504;P79781;P68203;P68200;P62992;P62978;P0CG67;P0CG65;P0CG60;Q8MKD1;P0CG62;P0CG55;P0CG53;P0CG54;P0CG68;P0CG66;P62976;P0CH28;P0CG64;P0CG61;P62987;P62986;P62984;P18101;P62983;P62982;P62979;P15357;P62972;P0CG47;P0CG51;P0CG49;P0CG48;P0CG50;P0CG69;Q63429;P62985;P69310;P19848;Q8SWD4;P69326;P69317;P69313;P31753;…	Ubiquitin-60S ribosomal protein L40;Ubiquitin;60S ribosomal protein L40;Ubiquitin-40S ribosomal protein S27a;Ubiquitin;40S ribosomal protein S27a;Polyubiquitin;Ubiquitin;Polyubiquitin-B;Ubiquitin;Polyubiquitin-C;Ubiquitin;Polyubiquitin-C;Ubiquitin;Ubiquitin-related 1;Ubiquitin-related 2;Polyubiquitin-C;Ubiquitin;Ubiquitin-related;Ubiquitin-60S ribosomal protein L40-2;Ubiquitin;60S ribosomal prote…	UBA52;Uba52;RpL40;Rps27a;RPS27A;RpS27A;UBB;Ubb;UBC;Ubc;Ubi-p63E;RPL40B;ubq-2;RPL40A;ubi2;ubi1;ubi5;ubi3;RPS31;RUB2;RUB1;RPS27AA;RPS27AC;RPS27AB;UBQ11;UBQ12;UBQ14;UBQ3;UBQ9;UBI4;UBQ4;ubi4;UBQ10;UBQ8;ubq-1
NaN	NaN	17.227		1	1	1	7.8	7.8	7.8	12.575	0	2.3997	282960000	18	P04433	P04433	Ig kappa chain V-III region VG
NaN	NaN	17.396		1	1	1	1.9	1.9	1.9	80.504	0.0066225	0.72322	273660000	12	P15395	P15395
NaN	NaN	17.4019	+	2	2	2	5.7	5.7	5.7	45.968	0	3.2543	2114100	5	CON__Q6NTB9;CON__O76009;A5A6P3;CON__Q9UE12;CON__Q15323;A5A6M5;O76009;Q15323;CON__Q14525;CON__Q14532;Q14525;Q14532	CON__Q6NTB9;CON__O76009;A5A6P3;CON__Q9UE12;CON__Q15323;A5A6M5;O76009;Q15323;CON__Q14525;CON__Q14532;Q14525;Q14532	Keratin, type I cuticular Ha3-I;Keratin, type I cuticular Ha1;Keratin, type I cuticular Ha3-II;Keratin, type I cuticular Ha2	KRT33A;KRT31;KRT33B;KRT32
NaN	NaN	17.429		2	2	2	2.9	2.9	2.9	80.858	0.0040323	1.0714	161460000	28	Q9HCU0	Q9HCU0	Endosialin	CD248
NaN	NaN	17.847		2	2	2	4.7	4.7	4.7	77.213	0	1.662	20735000	6	P23142	P23142	Fibulin-1	FBLN1
NaN	NaN	18.3047		1	1	1	9.9	9.9	9.9	14.026	0	15.445	506110000	117	Q9BZG9	Q9BZG9	Ly-6/neurotoxin-like protein 1	LYNX1
NaN	NaN	18.8037		1	1	1	1.7	1.7	1.7	70.419	0	1.8515	243390000	7	Q1RGP0	Q1RGP0
NaN	NaN	20.4343		1	1	1	6.2	6.2	6.2	14.177	0	6.2277	3163700000	130	P13987	P13987	CD59 glycoprotein	CD59
NaN	NaN	NaN		1	1	1	35.7	35.7	35.7	3.2487	0.0072202	0.86636	0	1	P85942;P85939;P85938;P68253;P68251;Q26537;P29308;P42650;P42648;Q9U408;Q6UFZ9;Q5ZLQ6;Q24902;Q6Q6X0;Q5ZMD1;Q5ZKC9;Q5RFJ2;Q5R651;Q3SZI4;P63103;P29361;Q4R572;P68509;P68250;A4K2U9;Q96451;Q6UFZ3;Q5RC20;Q5F3W6;Q2F637;P68252;Q8MUA4;Q8MM75;Q1HR36;Q0VC36;O77642;P93206;O49996;Q41246;Q26540;P93212;P93207;P54632;Q43643;P93208;Q5ZMT0;P93210;P62262;P62261;O49995;Q6ZKC0;Q96450;Q5QNB8;Q96452;Q8SW28;P93784;P93211;…	P85942;P85939;P85938;P68253;P68251;Q26537;P29308;P42650;P42648;Q9U408;Q6UFZ9;Q5ZLQ6;Q24902;Q6Q6X0;Q5ZMD1;Q5ZKC9;Q5RFJ2;Q5R651;Q3SZI4;P63103;P29361;Q4R572;P68509;P68250;A4K2U9;Q96451;Q6UFZ3;Q5RC20;Q5F3W6;Q2F637;P68252;Q8MUA4;Q8MM75;Q1HR36;Q0VC36;O77642;P93206;O49996;Q41246;Q26540;P93212;P93207;P54632;Q43643;P93208;Q5ZMT0;P93210;P62262;P62261;O49995;Q6ZKC0;Q96450;Q5QNB8;Q96452;Q8SW28;P93784;P93211;…	14-3-3-like protein;14-3-3 protein beta/alpha-B;14-3-3 protein beta/alpha-A;14-3-3 protein beta/alpha;14-3-3 protein zeta;14-3-3 protein theta;14-3-3 protein zeta/delta;14-3-3 protein beta/alpha;14-3-3 protein beta/alpha, N-terminally processed;14-3-3 protein eta;14-3-3 protein gamma-A;14-3-3 protein gamma-1;14-3-3 protein gamma-B;14-3-3 protein gamma;14-3-3 protein gamma, N-terminally processed;…	ywhabb;ywhab-b;ywhab-a;ywhab;ywhaba;ywhaz;ywhaq;Ywhaq;YWHAZ;Ywhaz;YWHAQ;Ywhab;YWHAH;Ywhah;YWHAB;ywhag-a;ywhag1;ywhag-b;Ywhag;YWHAG;ftt-2;GRF6;GRF8;par-5;SFN;14-3-3zeta;Sfn;GRF11;GRF10;Ywhae;YWHAE;GRF3;GRF2;14-3-3epsilon;GRF9;GRF7;GRF4;GRF1;BMH1;GRF12;GRF5;rad25;rad24;BMH2
NaN	NaN	NaN		1	1	1	5.2	5.2	5.2	53.687	0.0068027	0.76148	0	0	A8AN26	A8AN26
NaN	NaN	NaN		1	1	1	14.2	14.2	14.2	12.533	0.0079365	1.0287	0	0	Q6NB57;Q13BX8;B3QGV7	Q6NB57;Q13BX8;B3QGV7
16.0538	NaN	NaN	+	1	1	1	7.5	7.5	7.5	22.975	0.006993	0.80687	413910	1	CON__P02662;P02662	CON__P02662;P02662
NaN	NaN	NaN	+	1	1	1	5.3	5.3	5.3	24.348	0	1.1833	0	1	CON__P02663;P02663;P33049;P04654	CON__P02663;P02663;P33049;P04654
12.8086	NaN	NaN	+	2	2	1	4.4	4.4	2.2	58.923	0.007874	1.0181	207540	2	CON__Q32MB2;Q86Y46;CON__Q14CN4-1;CON__Q6IME9;Q5RCY8;CON__Q3SY84;Q148H5;CON__Q7RTS7;Q14CN4;Q6IME9;Q6IG04;Q3SY84;Q7RTS7	CON__Q32MB2;Q86Y46;CON__Q14CN4-1;CON__Q6IME9;Q5RCY8;CON__Q3SY84;Q148H5;CON__Q7RTS7;Q14CN4;Q6IME9;Q6IG04;Q3SY84;Q7RTS7	Keratin, type II cytoskeletal 73;Keratin, type II cytoskeletal 72;Keratin, type II cytoskeletal 71;Keratin, type II cytoskeletal 74	KRT73;KRT72;Krt72;KRT71;KRT74
14.5247	NaN	NaN		2	2	2	3.9	3.9	3.9	58.635	0	1.3654	43010000	7	O00592	O00592	Podocalyxin	PODXL
NaN	NaN	NaN		1	1	1	2.1	2.1	2.1	45.544	0	1.203	0	3	O09043;O96009	O09043;O96009	Napsin-A	Napsa;NAPSA
NaN	NaN	NaN		1	1	1	2	2	2	59.482	0	1.2923	0	2	O43405	O43405	Cochlin	COCH
13.8438	NaN	NaN		1	1	1	8.1	8.1	8.1	12.912	0.0067114	0.7444	361210000	42	O43653	O43653	Prostate stem cell antigen	PSCA
12.0723	NaN	NaN		1	1	1	15.4	15.4	15.4	20.307	0	1.2754	2137600	1	P86216;P00939;Q60HC9;Q5R928;Q5E956;Q2QD07;P60175;P54714;P48500;P15426;P60174;P17751	P86216;P00939;Q60HC9;Q5R928;Q5E956;Q2QD07;P60175;P54714;P48500;P15426;P60174;P17751	Triosephosphate isomerase	Tpi1;TPI1
15.8629	NaN	NaN		1	1	1	11.8	11.8	11.8	9.4166	0.0095541	0.6692	1245100	1	P85278;P01071;P01070	P85278;P01071;P01070
NaN	NaN	NaN		1	1	1	8.2	8.2	8.2	11.654	0.0079051	1.0215	0	1	P01725;P01724	P01725;P01724	Ig lambda-1 chain V region S178;Ig lambda-1 chain V regions MOPC 104E/RPC20/J558/S104
18.2834	NaN	NaN		1	1	1	8.5	8.5	8.5	11.966	0	1.6723	650420	1	P02659	P02659
14.4183	NaN	NaN		1	1	1	9.4	9.4	9.4	26.016	0	1.4377	176960	2	P02745	P02745	Complement C1q subcomponent subunit A	C1QA
NaN	NaN	NaN		1	1	1	2.4	2.4	2.4	54.127	0	1.2852	0	3	Q60HF8;P04066	Q60HF8;P04066	Tissue alpha-L-fucosidase	FUCA1
14.5511	NaN	NaN		1	1	1	7.6	7.6	7.6	45.398	0	2.0836	6358800	2	P06727	P06727	Apolipoprotein A-IV	APOA4
NaN	NaN	NaN		1	1	1	2	2	2	75.002	0.0070671	0.82241	0	1	P07636	P07636
NaN	NaN	NaN		2	2	2	4.1	4.1	4.1	41.976	0.0077821	0.99608	108040000	9	P0DJD8;P0DJD9;P0DJD7	P0DJD8;P0DJD9;P0DJD7	Pepsin A-3;Pepsin A-5;Pepsin A-4	PGA3;PGA5;PGA4
NaN	NaN	NaN		1	1	1	4.2	4.2	4.2	42.229	0.0040984	1.0962	0	0	P0DKG6	P0DKG6	MATH domain and coiled-coil domain-containing protein At2g42475
NaN	NaN	NaN		1	1	1	35.5	35.5	35.5	3.319	0.0068729	0.78064	0	0	P0DMA2	P0DMA2
NaN	NaN	NaN		1	1	1	6.6	6.6	6.6	18.518	0	1.0977	0	1	Q6B7M7;Q5G6V9;Q5E9F7;Q4R5C0;Q148F1;P21566;P10668;Q9Y281;P45592;P45591;P23528;P18760	Q6B7M7;Q5G6V9;Q5E9F7;Q4R5C0;Q148F1;P21566;P10668;Q9Y281;P45592;P45591;P23528;P18760	Cofilin-2;Cofilin-1	CFL2;Cfl1;Cfl2;CFL1
14.7627	NaN	NaN		2	2	2	9.5	9.5	9.5	30.667	0.0073801	0.90394	12204000	5	Q5NKV2;Q5NKV1;P13598	Q5NKV2;Q5NKV1;P13598	Intercellular adhesion molecule 2	ICAM2
NaN	NaN	NaN		1	1	1	1.5	1.5	1.5	82.535	0	1.1464	0	1	P16284	P16284	Platelet endothelial cell adhesion molecule	PECAM1
NaN	NaN	NaN		2	2	2	10.4	10.4	10.4	21.994	0	2.4834	0	9	P45846;P19427;Q9QZZ6;Q07507	P45846;P19427;Q9QZZ6;Q07507	Dermatopontin	Dpt;DPT
NaN	NaN	NaN		1	1	1	2.2	2.2	2.2	54.981	0	1.2487	0	1	Q5RET7;P22732	Q5RET7;P22732	Solute carrier family 2, facilitated glucose transporter member 5	SLC2A5
13.8213	NaN	NaN		2	2	2	8	8	8	38.498	0	1.9496	367920	2	P40121;P24452;Q865V6;Q6AYC4	P40121;P24452;Q865V6;Q6AYC4	Macrophage-capping protein	CAPG;Capg
NaN	NaN	NaN		1	1	1	5.9	5.9	5.9	43.27	0	1.2535	0	0	P33291;P33290	P33291;P33290
NaN	NaN	NaN		1	1	1	3.4	3.4	3.4	53.426	0	1.6165	375040	1	P45701;P33908;P45700	P45701;P33908;P45700	Mannosyl-oligosaccharide 1,2-alpha-mannosidase IA	MAN1A1;Man1a1
NaN	NaN	NaN		1	1	1	1.9	1.9	1.9	103.54	0.0098039	0.68606	0	1	P40189	P40189	Interleukin-6 receptor subunit beta	IL6ST
16.6474	NaN	NaN		1	1	1	3.1	3.1	3.1	37.135	0.0071942	0.86435	6487700	2	P40606	P40606
NaN	NaN	NaN		3	3	3	7.8	7.8	7.8	51.853	0	2.8787	4418600	3	P53634;Q5RB02;Q60HG6	P53634;Q5RB02	Dipeptidyl peptidase 1;Dipeptidyl peptidase 1 exclusion domain chain;Dipeptidyl peptidase 1 heavy chain;Dipeptidyl peptidase 1 light chain	CTSC
NaN	NaN	NaN		1	1	1	2.2	2.2	2.2	88.915	0.0066007	0.72128	279270	1	P55291	P55291	Cadherin-15	CDH15
NaN	NaN	NaN		1	1	1	6.5	6.5	6.5	21.132	0.0072993	0.88132	257000000	3	Q5GRI1;P61311	Q5GRI1;P61311
11.9034	NaN	NaN		1	1	1	8.7	8.7	8.7	16.056	0.0096154	0.67435	1606100	2	Q28895;P61918;P61917;P61916	Q28895;P61918;P61917;P61916	Epididymal secretory protein E1	NPC2
NaN	NaN	NaN		1	1	1	2.7	2.7	2.7	42.285	0	1.32	0	1	Q02965	Q02965
NaN	NaN	NaN		1	1	1	0.9	0.9	0.9	184.4	0.0070922	0.83286	0	1	Q08562	Q08562	ATP-dependent helicase ULS1	ULS1
NaN	NaN	NaN		1	1	1	0.9	0.9	0.9	181.8	0.006689	0.74283	0	1	Q0WL80	Q0WL80	UDP-glucose:glycoprotein glucosyltransferase	UGGT
10.8455	NaN	NaN		1	1	1	4.5	4.5	4.5	34.001	0.0076336	0.9596	7717900	10	Q15485	Q15485	Ficolin-2	FCN2
NaN	NaN	NaN		2	2	2	20.8	20.8	20.8	16.511	0	10.681	52604000	7	Q15828	Q15828	Cystatin-M	CST6
NaN	NaN	NaN		1	1	1	2	2	2	54.702	0.0067568	0.75527	0	2	Q5R4Y7;Q4R583;Q2KJJ8;Q8IV08	Q5R4Y7;Q4R583;Q2KJJ8;Q8IV08	Phospholipase D3	PLD3
NaN	NaN	NaN		1	1	1	1.5	1.5	1.5	98.345	0.0076046	0.95584	0	0	Q31IE8	Q31IE8
NaN	NaN	NaN		1	1	1	5.7	5.7	5.7	27.524	0.0095847	0.67183	0	0	Q32KU6	Q32KU6
NaN	NaN	NaN		1	1	1	2	2	2	43.1	0.0074074	0.90813	0	0	Q3AJS6	Q3AJS6
NaN	NaN	NaN		1	1	1	2.4	2.4	2.4	57.214	0	1.7557	0	0	Q5BK82	Q5BK82	E3 ubiquitin-protein ligase TRIM69	Trim69
13.3284	NaN	NaN		2	2	2	8.6	8.6	8.6	38.386	0.0068259	0.76431	4452900	2	Q5R9V0;Q5JS37	Q5R9V0;Q5JS37	NHL repeat-containing protein 3	NHLRC3
NaN	NaN	NaN		1	1	1	0.3	0.3	0.3	378.02	0.0075472	0.93212	0	4	Q5T011	Q5T011	Protein SZT2	SZT2
NaN	NaN	NaN		2	1	1	8	4.8	4.8	61.244	0	1.8496	9536000	30	Q60HH1	Q60HH1
NaN	NaN	NaN		1	1	1	2.2	2.2	2.2	49.065	0.0096774	0.67847	0	1	Q8VCP9;Q86T13	Q8VCP9;Q86T13	C-type lectin domain family 14 member A	Clec14a;CLEC14A
NaN	NaN	NaN		1	1	1	2.2	2.2	2.2	57.741	0.0071429	0.86033	119460	2	Q92692	Q92692	Nectin-2	PVRL2
NaN	NaN	NaN		1	1	1	2	2	2	74.44	0.0095238	0.66904	0	1	Q9FLJ4	Q9FLJ4	Pentatricopeptide repeat-containing protein At5g61400
12.1209	NaN	NaN		2	2	2	5.7	5.7	5.7	54.163	0.007722	0.98017	4115500	2	Q9H3G5	Q9H3G5	Probable serine carboxypeptidase CPVL	CPVL
16.3001	NaN	NaN		3	3	3	12.9	12.9	12.9	44.794	0	3.1866	60441000	18	Q9NZH0;Q923Z0	Q9NZH0;Q923Z0	G-protein coupled receptor family C group 5 member B	GPRC5B;Gprc5b
NaN	NaN	NaN		1	1	1	2	2	2	88.861	0.0071174	0.85173	0	0	Q9XAR0	Q9XAR0
NaN	NaN	NaN		1	1	1	3.7	3.7	3.7	32.583	0.0067797	0.75967	0	2	Q9Y624	Q9Y624	Junctional adhesion molecule A	F11R
